# Supplementary material for: SdiA Enhanced the Drug Resistance of Cronobacter sakazakii and Suppressed Its Motility, Adhesion and Biofilm Formation
Source: Front Microbiol. 2022 May 6;13:901912. doi: 10.3389/fmicb.2022.901912 (PMC9120920; doi:10.3389/fmicb.2022.901912)
Supplement: Supplementary file 1 [file Data_Sheet_1.ZIP]

Archive with 1 entries (1 files):
- Supplemental table.xlsx
