# Supplementary material for: SdiA Enhanced the Drug Resistance of Cronobacter sakazakii and Suppressed Its Motility, Adhesion and Biofilm Formation
Source: Front Microbiol. 2022 May 6;13:901912. doi: 10.3389/fmicb.2022.901912 (PMC9120920; doi:10.3389/fmicb.2022.901912)
Supplement: Supplementary file 1 [file Data_Sheet_1.ZIP › Supplemental table.xlsx]

## Sheet: Table S1
Table S1 Upregulated genes annotation (C. sakazakii ΔsdiA mutant (S1) were compared with WT (W1) strains).
Gene ID	NR ID	NR annotation	KEGG ID	KO	KEGG gene name	KEGG description	Pathway	Pathway definition	COG ID	COG defination	COG code	COG categories	COG class	eggNOG abbreviation	eggNOG ID	eggNOG description	GO annotation
gene0007	gi|494977737|ref|WP_007703761.1|	MULTISPECIES: transcriptional regulator [Cronobacter]	esa:ESA_03970	K19776	dgoR	GntR family transcriptional regulator, galactonate operon transcriptional repressor	--	--	COG2186	Transcriptional regulators	[K]	INFORMATION STORAGE AND PROCESSING	Transcription	K	COG2186	GntR family transcriptional regulator	Molecular Function: DNA binding (GO:0003677);|Molecular Function: DNA binding transcription factor activity (GO:0003700);|Biological Process: transcription, DNA-templated (GO:0006351);|Biological Process: regulation of transcription, DNA-templated (GO:0006355);
gene0008	gi|696418678|ref|WP_032988539.1|	2-oxo-3-deoxygalactonate kinase [Cronobacter sakazakii]	cui:AFK65_00040	K00883	dgoK	2-dehydro-3-deoxygalactonokinase	ko00052	Galactose metabolism	COG3734	2-keto-3-deoxy-galactonokinase	[G]	METABOLISM	Carbohydrate transport and metabolism	G	COG3734	2-dehydro-3-deoxygalactonokinase EC 2.7.1.58	Molecular Function: ATP binding (GO:0005524);|Molecular Function: 2-dehydro-3-deoxygalactonokinase activity (GO:0008671);|Biological Process: D-galactonate catabolic process (GO:0034194);
gene0009	gi|696418679|ref|WP_032988540.1|	2-dehydro-3-deoxy-6-phosphogalactonate aldolase [Cronobacter sakazakii]	csz:CSSP291_18340	K01631	dgoA	2-dehydro-3-deoxyphosphogalactonate aldolase	ko00052	Galactose metabolism	COG0800	2-keto-3-deoxy-6-phosphogluconate aldolase	[G]	METABOLISM	Carbohydrate transport and metabolism	G	COG0800	Aldolase	Molecular Function: 2-dehydro-3-deoxy-6-phosphogalactonate aldolase activity (GO:0008674);|Biological Process: D-galactonate catabolic process (GO:0034194);
gene0010	gi|696418680|ref|WP_032988541.1|	galactonate dehydratase [Cronobacter sakazakii]	esa:ESA_03967	K01684	dgoD	galactonate dehydratase	ko00052	Galactose metabolism	COG4948	L-alanine-DL-glutamate epimerase and related enzymes of enolase superfamily	[MR]	CELLULAR PROCESSES AND SIGNALING|POORLY CHARACTERIZED	Cell wall/membrane/envelope biogenesis |General function prediction only	M	COG4948	mandelate racemase muconate lactonizing	Molecular Function: galactonate dehydratase activity (GO:0008869);|Biological Process: cellular amino acid catabolic process (GO:0009063);|Biological Process: D-galactonate catabolic process (GO:0034194);|Molecular Function: metal ion binding (GO:0046872);
gene0011	gi|696418682|ref|WP_032988543.1|	MFS transporter [Cronobacter sakazakii]	csz:CSSP291_18330	K08194	dgoT	MFS transporter, ACS family, D-galactonate transporter	--	--	COG0477	Permeases of the major facilitator superfamily	[GEPR]	METABOLISM|METABOLISM|METABOLISM|POORLY CHARACTERIZED	Carbohydrate transport and metabolism |Amino acid transport and metabolism |Inorganic ion transport and metabolism |General function prediction only	G	ENOG410XPWC	solute carrier family 17	Cellular Component: plasma membrane (GO:0005886);|Biological Process: organic anion transport (GO:0015711);|Cellular Component: integral component of membrane (GO:0016021);|Molecular Function: transmembrane transporter activity (GO:0022857);|Biological Process: transmembrane transport (GO:0055085);
gene0012	gi|696418683|ref|WP_032988544.1|	MFS transporter [Cronobacter sakazakii]	--	--	--	--	--	--	COG0477	Permeases of the major facilitator superfamily	[GEPR]	METABOLISM|METABOLISM|METABOLISM|POORLY CHARACTERIZED	Carbohydrate transport and metabolism |Amino acid transport and metabolism |Inorganic ion transport and metabolism |General function prediction only	G	ENOG410XNQ6	Major Facilitator superfamily	Cellular Component: plasma membrane (GO:0005886);|Cellular Component: integral component of membrane (GO:0016021);|Biological Process: transmembrane transport (GO:0055085);
gene0019	gi|696418687|ref|WP_032988548.1|	PTS alpha-glucoside transporter subunit IICB [Cronobacter sakazakii]	csk:ES15_3860	K02750	PTS-Glv-EIIC, glvC, malP, aglA	PTS system, alpha-glucoside-specific IIC component	ko02060|ko00500	Phosphotransferase system (PTS)|Starch and sucrose metabolism	COG1263	Phosphotransferase system IIC components, glucose/maltose/N-acetylglucosamine-specific	[G]	METABOLISM	Carbohydrate transport and metabolism	G	COG1264	pts system	Cellular Component: plasma membrane (GO:0005886);|Molecular Function: protein-N(PI)-phosphohistidine-sugar phosphotransferase activity (GO:0008982);|Biological Process: phosphoenolpyruvate-dependent sugar phosphotransferase system (GO:0009401);|Cellular Component: integral component of membrane (GO:0016021);|Molecular Function: kinase activity (GO:0016301);
gene0020	gi|696418688|ref|WP_032988549.1|	6-phospho-alpha-glucosidase [Cronobacter sakazakii]	esa:ESA_03956	K01232	glvA	maltose-6'-phosphate glucosidase	ko00500	Starch and sucrose metabolism	COG1486	Alpha-galactosidases/6-phospho-beta-glucosidases, family 4 of glycosyl hydrolases	[G]	METABOLISM	Carbohydrate transport and metabolism	G	COG1486	glycoside hydrolase family 4	Biological Process: sucrose metabolic process (GO:0005985);|Molecular Function: oxidoreductase activity, acting on the CH-OH group of donors, NAD or NADP as acceptor (GO:0016616);|Molecular Function: metal ion binding (GO:0046872);|Molecular Function: maltose-6'-phosphate glucosidase activity (GO:0050081);
gene0021	gi|156534315|gb|ABU79141.1|	hypothetical protein ESA_03955 [Cronobacter sakazakii ATCC BAA-894]	esa:ESA_03955	K00389	yidH	putative membrane protein	--	--	COG2149	Predicted membrane protein	[S]	POORLY CHARACTERIZED	Function unknown	S	COG2149	Membrane	Cellular Component: plasma membrane (GO:0005886);|Cellular Component: integral component of membrane (GO:0016021);
gene0022	gi|156534313|gb|ABU79139.1|	hypothetical protein ESA_03953 [Cronobacter sakazakii ATCC BAA-894]	--	--	--	--	--	--	--	--	--	--	--	--	--	--	Cellular Component: plasma membrane (GO:0005886);|Cellular Component: integral component of membrane (GO:0016021);
gene0177	gi|655997761|ref|WP_029039318.1|	hypothetical protein [Cronobacter sakazakii]	csj:CSK29544_00768	K03406	mcp	methyl-accepting chemotaxis protein	ko02020|ko02030	Two-component system|Bacterial chemotaxis	COG2202	FOG: PAS/PAC domain	[T]	CELLULAR PROCESSES AND SIGNALING	Signal transduction mechanisms	S	COG0840	Methyl-accepting chemotaxis	Molecular Function: phosphorelay sensor kinase activity (GO:0000155);|Cellular Component: intracellular (GO:0005622);|Biological Process: chemotaxis (GO:0006935);|Biological Process: pathogenesis (GO:0009405);|Cellular Component: membrane (GO:0016020);
gene0519	gi|501074967|ref|WP_012125866.1|	MULTISPECIES: MarR family transcriptional regulator [Cronobacter]	--	--	--	--	--	--	COG1846	Transcriptional regulators	[K]	INFORMATION STORAGE AND PROCESSING	Transcription	K	COG1846	Transcriptional regulator	Molecular Function: DNA binding (GO:0003677);|Molecular Function: DNA binding transcription factor activity (GO:0003700);|Biological Process: transcription, DNA-templated (GO:0006351);
gene0650	gi|490520962|ref|WP_004386421.1|	hypothetical protein [Cronobacter sakazakii]	--	--	--	--	--	--	--	--	--	--	--	--	--	--	--
gene0678	gi|696419013|ref|WP_032988859.1|	8-oxo-dGTP diphosphatase [Cronobacter sakazakii]	esa:ESA_03239	K03574	mutT, NUDT15, MTH2	8-oxo-dGTP diphosphatase	--	--	COG0494	NTP pyrophosphohydrolases including oxidative damage repair enzymes	[LR]	INFORMATION STORAGE AND PROCESSING|POORLY CHARACTERIZED	Replication, recombination and repair |General function prediction only	L	COG0494	Nudix hydrolase	Molecular Function: magnesium ion binding (GO:0000287);|Biological Process: DNA replication (GO:0006260);|Biological Process: DNA repair (GO:0006281);|Molecular Function: 8-oxo-7,8-dihydroguanosine triphosphate pyrophosphatase activity (GO:0008413);|Molecular Function: manganese ion binding (GO:0030145);|Molecular Function: 8-oxo-7,8-dihydrodeoxyguanosine triphosphate pyrophosphatase activity (GO…
gene0837	gi|291471212|gb|EFF13696.1|	regulatory protein cro [Escherichia coli B354]	--	--	--	--	--	--	--	--	--	--	--	S	ENOG410XY1T	Regulatory protein	Molecular Function: core promoter binding (GO:0001047);|Molecular Function: DNA binding (GO:0003677);|Biological Process: transcription, DNA-templated (GO:0006351);|Biological Process: response to UV (GO:0009411);|Biological Process: negative regulation of transcription by competitive promoter binding (GO:0010944);|Biological Process: release from viral latency (GO:0019046);|Biological Process: n…
gene1228	gi|696420335|ref|WP_032990142.1|	potassium-transporting ATPase subunit C [Cronobacter sakazakii]	esa:ESA_02643	K01548	kdpC	K+-transporting ATPase ATPase C chain	ko02020	Two-component system	COG2156	K+-transporting ATPase, c chain	[P]	METABOLISM	Inorganic ion transport and metabolism	P	COG2156	One of the components of the high-affinity ATP-driven potassium transport (or KDP) system, which catalyzes the hydrolysis of ATP coupled with the exchange of hydrogen and potassium ions. The C subunit may be involved in assembly of the KDP complex (By similarity)	Molecular Function: ATP binding (GO:0005524);|Cellular Component: plasma membrane (GO:0005886);|Molecular Function: potassium-transporting ATPase activity (GO:0008556);|Cellular Component: integral component of membrane (GO:0016021);
gene1231	gi|156533054|gb|ABU77880.1|	hypothetical protein ESA_02640 [Cronobacter sakazakii ATCC BAA-894]	--	--	--	--	--	--	--	--	--	--	--	S	ENOG41123Q8	Protein of unknown function (DUF2517)	--
gene1604	gi|816223049|gb|AKE96437.1|	hypothetical protein CSK29544_03490 [Cronobacter sakazakii]	--	--	--	--	--	--	--	--	--	--	--	S	ENOG410YI8H	NA	--
gene1711	gi|684118498|gb|KFZ99935.1|	hypothetical protein DP20_3794 [Shigella flexneri]	ebt:EBL_c16810	K06078	lpp	murein lipoprotein	--	--	COG4238	Murein lipoprotein	[M]	CELLULAR PROCESSES AND SIGNALING	Cell wall/membrane/envelope biogenesis	M	COG4238	outer membrane lipoprotein	Cellular Component: cell outer membrane (GO:0009279);|Biological Process: pathogenesis (GO:0009405);
gene1783	--	--	--	--	--	--	--	--	--	--	--	--	--	--	--	--	--
gene2130	gi|156532001|gb|ABU76827.1|	hypothetical protein ESA_01573 [Cronobacter sakazakii ATCC BAA-894]	--	--	--	--	--	--	--	--	--	--	--	--	--	--	--
gene2175	gi|218351476|emb|CAU97184.1|	conserved hypothetical protein [Escherichia coli 55989]	--	--	--	--	--	--	--	--	--	--	--	--	--	--	--
gene2395	gi|696418549|ref|WP_032988415.1|	chemotaxis protein [Cronobacter sakazakii]	--	--	--	--	--	--	COG0840	Methyl-accepting chemotaxis protein	[NT]	CELLULAR PROCESSES AND SIGNALING|CELLULAR PROCESSES AND SIGNALING	Cell motility |Signal transduction mechanisms	S	COG0840	Methyl-accepting chemotaxis	Molecular Function: signal transducer activity (GO:0004871);|Cellular Component: plasma membrane (GO:0005886);|Biological Process: chemotaxis (GO:0006935);|Cellular Component: integral component of membrane (GO:0016021);
gene2410	gi|490522551|ref|WP_004387973.1|	MULTISPECIES: RNA polymerase sigma factor FliA [Cronobacter]	cmj:AFK66_007270	K02405	fliA	RNA polymerase sigma factor for flagellar operon FliA	ko02020|ko05111	Two-component system|Vibrio cholerae pathogenic cycle	COG1191	DNA-directed RNA polymerase specialized sigma subunit	[K]	INFORMATION STORAGE AND PROCESSING	Transcription	K	COG1191	Sigma factors are initiation factors that promote the attachment of RNA polymerase to specific initiation sites and are then released (By similarity)	Molecular Function: DNA binding (GO:0003677);|Molecular Function: DNA binding transcription factor activity (GO:0003700);|Molecular Function: DNA-directed 5'-3' RNA polymerase activity (GO:0003899);|Cellular Component: cytoplasm (GO:0005737);|Biological Process: DNA-templated transcription, initiation (GO:0006352);|Biological Process: pathogenesis (GO:0009405);|Molecular Function: sigma factor ac…
gene2418	gi|938461801|ref|WP_054625873.1|	flagellin [Cronobacter sakazakii]	csz:CSSP291_06325	K02406	fliC	flagellin	ko02020|ko02040	Two-component system|Flagellar assembly	COG1344	Flagellin and related hook-associated proteins	[N]	CELLULAR PROCESSES AND SIGNALING	Cell motility	N	COG1344	Flagellin	Molecular Function: structural molecule activity (GO:0005198);|Cellular Component: extracellular region (GO:0005576);|Cellular Component: bacterial-type flagellum filament (GO:0009420);|Biological Process: bacterial-type flagellum-dependent cell motility (GO:0071973);
gene2482	gi|156531641|gb|ABU76467.1|	hypothetical protein ESA_01200 [Cronobacter sakazakii ATCC BAA-894]	--	--	--	--	--	--	--	--	--	--	--	--	--	--	--
gene2619	gi|696418411|ref|WP_032988277.1|	PTS fructose transporter subunit EIIBC [Cronobacter sakazakii]	esa:ESA_01076	K02769	PTS-Fru-EIIB, fruA	PTS system, fructose-specific IIB component	ko02060|ko00051	Phosphotransferase system (PTS)|Fructose and mannose metabolism	COG1299	Phosphotransferase system, fructose-specific IIC component	[G]	METABOLISM	Carbohydrate transport and metabolism	G	COG3925	Pts system fructose-specific	Molecular Function: sugar:proton symporter activity (GO:0005351);|Cellular Component: plasma membrane (GO:0005886);|Biological Process: phosphoenolpyruvate-dependent sugar phosphotransferase system (GO:0009401);|Cellular Component: integral component of membrane (GO:0016021);|Molecular Function: kinase activity (GO:0016301);|Molecular Function: protein-N(PI)-phosphohistidine-fructose phosphotrans…
gene2858	gi|1002337483|emb|CUU94592.1|	conserved hypothetical protein [Escherichia coli]	--	--	--	--	--	--	--	--	--	--	--	--	--	--	--
gene2863	--	--	--	--	--	--	--	--	--	--	--	--	--	--	--	--	--
gene3112	gi|696417956|ref|WP_032987828.1|	GNAT family acetyltransferase [Cronobacter sakazakii]	--	--	--	--	--	--	COG1670	Acetyltransferases, including N-acetylases of ribosomal proteins	[J]	INFORMATION STORAGE AND PROCESSING	Translation, ribosomal structure and biogenesis	J	COG1670	#NAME?	Molecular Function: N-acetyltransferase activity (GO:0008080);
gene3234	gi|426312667|emb|CCJ99393.1|	5-formyltetrahydrofolate cyclo-ligase [Cronobacter malonaticus 507]	csj:CSK29544_01680	K01934	MTHFS	5-formyltetrahydrofolate cyclo-ligase	ko00670	One carbon pool by folate	COG0212	5-formyltetrahydrofolate cyclo-ligase	[H]	METABOLISM	Coenzyme transport and metabolism	H	COG0212	5-formyltetrahydrofolate cyclo-ligase	Molecular Function: ATP binding (GO:0005524);|Molecular Function: 5-formyltetrahydrofolate cyclo-ligase activity (GO:0030272);|Biological Process: tetrahydrofolate interconversion (GO:0035999);
gene3299	gi|501072812|ref|WP_012123803.1|	hypothetical protein [Cronobacter sakazakii]	--	--	--	--	--	--	--	--	--	--	--	S	ENOG410YQYQ	NA	--
gene3330	gi|501072787|ref|WP_012123778.1|	hypothetical protein [Cronobacter sakazakii]	--	--	--	--	--	--	COG3493	Na+/citrate symporter	[C]	METABOLISM	Energy production and conversion	C	COG3493	citrate carrier protein	Cellular Component: plasma membrane (GO:0005886);|Biological Process: citrate metabolic process (GO:0006101);|Molecular Function: organic anion transmembrane transporter activity (GO:0008514);|Molecular Function: symporter activity (GO:0015293);|Cellular Component: integral component of membrane (GO:0016021);
gene3351	gi|490519369|ref|WP_004384867.1|	MULTISPECIES: hypothetical protein [Cronobacter]	--	--	--	--	--	--	--	--	--	--	--	S	ENOG4111RG1	NA	--
gene3387	gi|696418108|ref|WP_032987980.1|	DUF4432 domain-containing protein [Cronobacter sakazakii]	--	--	--	--	--	--	--	--	--	--	--	S	ENOG410XV6R	NA	--
gene3480	gi|549072887|dbj|BAN99849.1|	hypothetical protein E05_50830 [Plautia stali symbiont]	--	--	--	--	--	--	--	--	--	--	--	--	--	--	--
gene3554	gi|504540863|ref|WP_014727965.1|	GGDEF domain-containing protein [Cronobacter sakazakii]	--	--	--	--	--	--	COG2199	FOG: GGDEF domain	[T]	CELLULAR PROCESSES AND SIGNALING	Signal transduction mechanisms	T	ENOG410XNMH	Histidine kinase	Biological Process: phosphorelay signal transduction system (GO:0000160);|Molecular Function: signal transducer activity (GO:0004871);|Molecular Function: GTP binding (GO:0005525);|Cellular Component: cytoplasm (GO:0005737);|Biological Process: cell cycle (GO:0007049);|Biological Process: cell differentiation (GO:0030154);|Molecular Function: identical protein binding (GO:0042802);|Molecular Func…
gene3828	gi|490522183|ref|WP_004387613.1|	MFS transporter [Cronobacter sakazakii]	csk:ES15_0155	K08177	oxlT	MFS transporter, OFA family, oxalate/formate antiporter	--	--	COG0477	Permeases of the major facilitator superfamily	[GEPR]	METABOLISM|METABOLISM|METABOLISM|POORLY CHARACTERIZED	Carbohydrate transport and metabolism |Amino acid transport and metabolism |Inorganic ion transport and metabolism |General function prediction only	P	ENOG410ZVG7	Major Facilitator Superfamily	Cellular Component: plasma membrane (GO:0005886);|Cellular Component: integral component of membrane (GO:0016021);|Molecular Function: transmembrane transporter activity (GO:0022857);|Biological Process: cellular response to nutrient levels (GO:0031669);
gene3836	gi|696417717|ref|WP_032987591.1|	epimerase [Cronobacter sakazakii]	--	--	--	--	--	--	--	--	--	--	--	G	ENOG4111ISM	Xylose Isomerase Domain-Containing protein	--
gene3837	gi|696417718|ref|WP_032987592.1|	2-dehydro-3-deoxygluconokinase [Cronobacter sakazakii]	csz:CSSP291_19355	K00874	kdgK	2-dehydro-3-deoxygluconokinase	ko01200|ko00030	Carbon metabolism|Pentose phosphate pathway	COG0524	Sugar kinases, ribokinase family	[G]	METABOLISM	Carbohydrate transport and metabolism	G	COG0524	pfkb domain protein	Molecular Function: ATP binding (GO:0005524);|Molecular Function: 2-dehydro-3-deoxygluconokinase activity (GO:0008673);
gene3842	gi|449100393|gb|AGE88427.1|	putative small toxic membrane polypeptide, Putative HokE-like protein [Cronobacter sakazakii SP291]	csz:CSSP291_19320	K18922	hokE	protein HokE	--	--	--	--	--	--	--	S	ENOG410Z5SJ	Hok Gef family protein	Cellular Component: plasma membrane (GO:0005886);|Cellular Component: integral component of membrane (GO:0016021);

## Sheet: Table S2
Table S2 Downregulated genes annotation (C. sakazakii ΔsdiA mutant (S1) were compared with WT (W1) strains).
Gene ID	NR ID	NR annotation	Swissprot ID	Swissprot annotation	KEGG ID	KO	KEGG gene name	KEGG description	Pathway	Pathway definition	COG ID	COG defination	COG code	COG categories	COG class	eggNOG abbreviation	eggNOG ID	eggNOG description	GO annotation
gene0016	gi|490520515|ref|WP_004385985.1|	MULTISPECIES: heat-shock protein IbpA [Cronobacter]	Q57I24.1	RecName: Full=Small heat shock protein IbpA; AltName: Full=16 kDa heat shock protein A	esa:ESA_03960	K04080	ibpA	molecular chaperone IbpA	--	--	COG0071	Molecular chaperone (small heat shock protein)	[O]	CELLULAR PROCESSES AND SIGNALING	Posttranslational modification, protein turnover, chaperones	O	COG0071	response to heat	Cellular Component: cytoplasm (GO:0005737);
gene0017	gi|495041034|ref|WP_007765888.1|	MULTISPECIES: heat-shock protein IbpB [Cronobacter]	Q57I25.1	RecName: Full=Small heat shock protein IbpB; AltName: Full=16 kDa heat shock protein B	esa:ESA_03959	K04081	ibpB	molecular chaperone IbpB	--	--	COG0071	Molecular chaperone (small heat shock protein)	[O]	CELLULAR PROCESSES AND SIGNALING	Posttranslational modification, protein turnover, chaperones	O	COG0071	response to heat	Cellular Component: cytoplasm (GO:0005737);
gene0028	gi|495147533|ref|WP_007872340.1|	type VI secretion lipoprotein/VasD [Cronobacter sakazakii]	--	--	esa:ESA_03948	K11906	vasD, lip	type VI secretion system protein VasD	ko03070	Bacterial secretion system	COG3521	Uncharacterized protein conserved in bacteria	[S]	POORLY CHARACTERIZED	Function unknown	S	COG3521	Type VI secretion	--
gene0029	gi|490520502|ref|WP_004385972.1|	type VI secretion system-associated protein [Cronobacter sakazakii]	--	--	esa:ESA_03947	K11893	impJ, vasE	type VI secretion system protein ImpJ	--	--	COG3522	Uncharacterized protein conserved in bacteria	[S]	POORLY CHARACTERIZED	Function unknown	S	COG3522	type VI secretion protein, VC_A0114 family	--
gene0030	gi|490520500|ref|WP_004385971.1|	MULTISPECIES: hypothetical protein [Cronobacter]	P46827.1	RecName: Full=Uncharacterized 24.6 kDa protein in ccpA 3'region; AltName: Full=ORF2	esa:ESA_03946	K11892	impK, ompA, vasF, dotU	type VI secretion system protein ImpK	ko03070	Bacterial secretion system	COG3455	Uncharacterized protein conserved in bacteria	[S]	POORLY CHARACTERIZED	Function unknown	S	COG3455	Type IV VI secretion system protein, DotU family	Cellular Component: plasma membrane (GO:0005886);|Cellular Component: integral component of membrane (GO:0016021);
gene0031	gi|696418690|ref|WP_032988551.1|	type VI secretion system protein ImpL [Cronobacter sakazakii]	--	--	esa:ESA_03945	K11891	impL, vasK, icmF	type VI secretion system protein ImpL	ko03070	Bacterial secretion system	COG3523	Uncharacterized protein conserved in bacteria	[S]	POORLY CHARACTERIZED	Function unknown	S	COG3523	Type VI secretion protein (IcmF)	--
gene0032	gi|490520496|ref|WP_004385967.1|	MULTISPECIES: type VI secretion-associated protein [Cronobacter]	--	--	esa:ESA_03944	K11890	impM	type VI secretion system protein ImpM	--	--	COG3913	Uncharacterized protein conserved in bacteria	[S]	POORLY CHARACTERIZED	Function unknown	S	COG3913	type VI secretion-associated protein, BMA_A0400 family	--
gene0033	gi|696418692|ref|WP_032988553.1|	hypothetical protein [Cronobacter sakazakii]	--	--	csj:CSK29544_00876	K11902	impA	type VI secretion system protein ImpA	--	--	COG3515	Uncharacterized protein conserved in bacteria	[S]	POORLY CHARACTERIZED	Function unknown	S	COG3515	type VI secretion-associated protein	--
gene0034	gi|156534300|gb|ABU79126.1|	hypothetical protein ESA_03940 [Cronobacter sakazakii ATCC BAA-894]	--	--	--	--	--	--	--	--	COG3516	Uncharacterized protein conserved in bacteria	[S]	POORLY CHARACTERIZED	Function unknown	S	ENOG410YQZN	NA	--
gene0035	gi|490520493|ref|WP_004385964.1|	MULTISPECIES: type VI secretion protein EvpB [Cronobacter]	--	--	esa:ESA_03941	K11900	impC	type VI secretion system protein ImpC	--	--	COG3517	Uncharacterized protein conserved in bacteria	[S]	POORLY CHARACTERIZED	Function unknown	S	COG3517	type VI secretion protein, EvpB VC_A0108 family	--
gene0036	gi|696418693|ref|WP_032988554.1|	hypothetical protein [Cronobacter sakazakii]	--	--	--	--	--	--	--	--	--	--	--	--	--	--	--	--	--
gene0037	gi|504542808|ref|WP_014729910.1|	hypothetical protein [Cronobacter sakazakii]	--	--	--	--	--	--	--	--	--	--	--	--	--	S	ENOG410YTQW	NA	--
gene0038	gi|495147572|ref|WP_007872379.1|	hypothetical protein [Cronobacter sakazakii]	--	--	--	--	--	--	--	--	--	--	--	--	--	S	ENOG410Y6RD	NA	--
gene0039	--	--	--	--	--	--	--	--	--	--	--	--	--	--	--	--	--	--	--
gene0040	gi|490521522|ref|WP_004386969.1|	MULTISPECIES: hypothetical protein [Cronobacter]	Q9I747.1	RecName: Full=Protein hcp1	esa:ESA_03934	K11903	K11903, hcp	type VI secretion system secreted protein Hcp	ko03070	Bacterial secretion system	COG3157	Hemolysin-coregulated protein (uncharacterized)	[S]	POORLY CHARACTERIZED	Function unknown	S	COG3157	type VI secretion system effector, hcp1 family	Cellular Component: extracellular region (GO:0005576);|Molecular Function: identical protein binding (GO:0042802);
gene0041	gi|696418694|ref|WP_032988555.1|	type VI secretion protein [Cronobacter sakazakii]	--	--	--	--	--	--	--	--	--	--	--	--	--	S	ENOG410XZGT	NA	--
gene0042	gi|696418696|ref|WP_032988557.1|	hypothetical protein [Cronobacter sakazakii]	--	--	--	--	--	--	--	--	--	--	--	--	--	S	ENOG410Z0R4	NA	--
gene0043	gi|696418697|ref|WP_032988558.1|	hypothetical protein [Cronobacter sakazakii]	--	--	--	--	--	--	--	--	--	--	--	--	--	S	ENOG411141G	NA	--
gene0044	gi|696418698|ref|WP_032988559.1|	hypothetical protein [Cronobacter sakazakii]	--	--	--	--	--	--	--	--	--	--	--	--	--	S	ENOG4112685	NA	--
gene0045	gi|501075274|ref|WP_012126151.1|	hypothetical protein [Cronobacter sakazakii]	--	--	esa:ESA_03928	K07169	K07169	FHA domain-containing protein	--	--	COG3456	Uncharacterized conserved protein, contains FHA domain	[T]	CELLULAR PROCESSES AND SIGNALING	Signal transduction mechanisms	T	COG3456	fha domain-containing protein	--
gene0046	gi|490521517|ref|WP_004386964.1|	MULTISPECIES: serine/threonine phosphatase [Cronobacter]	Q8Y678.1	RecName: Full=Serine/threonine phosphatase stp	esa:ESA_03927	K20074	prpC, phpP	PPM family protein phosphatase	--	--	COG0631	Serine/threonine protein phosphatase	[T]	CELLULAR PROCESSES AND SIGNALING	Signal transduction mechanisms	T	COG0631	Phosphatase	Molecular Function: protein serine/threonine phosphatase activity (GO:0004722);|Cellular Component: cytoplasm (GO:0005737);|Cellular Component: membrane (GO:0016020);|Molecular Function: metal ion binding (GO:0046872);
gene0049	gi|490521514|ref|WP_004386961.1|	MULTISPECIES: hypothetical protein [Cronobacter]	--	--	esa:ESA_03924	K11897	impF	type VI secretion system protein ImpF	--	--	COG3518	Uncharacterized protein conserved in bacteria	[S]	POORLY CHARACTERIZED	Function unknown	S	COG3518	type VI secretion system, lysozyme-related protein	--
gene0050	gi|696418702|ref|WP_032988563.1|	type VI secretion system protein ImpG [Cronobacter sakazakii]	--	--	csz:CSSP291_18155	K11896	impG, vasA	type VI secretion system protein ImpG	--	--	COG3519	Uncharacterized protein conserved in bacteria	[S]	POORLY CHARACTERIZED	Function unknown	S	COG3519	type VI secretion protein	--
gene0051	gi|490521512|ref|WP_004386959.1|	MULTISPECIES: hypothetical protein [Cronobacter]	--	--	cui:AFK65_00240	K11895	impH, vasB	type VI secretion system protein ImpH	--	--	COG3520	Uncharacterized protein conserved in bacteria	[S]	POORLY CHARACTERIZED	Function unknown	S	COG3520	type VI secretion protein, VC_A0111 family	--
gene0052	gi|696418703|ref|WP_032988564.1|	hypothetical protein [Cronobacter sakazakii]	--	--	--	--	--	--	--	--	--	--	--	--	--	--	--	--	--
gene0053	gi|495164217|ref|WP_007889015.1|	ClpV1 family T6SS ATPase [Cronobacter sakazakii]	Q9I742.1	RecName: Full=Protein ClpV1	esa:ESA_03921	K11907	vasG, clpV	type VI secretion system protein VasG	ko03070	Bacterial secretion system	COG0542	ATPases with chaperone activity, ATP-binding subunit	[O]	CELLULAR PROCESSES AND SIGNALING	Posttranslational modification, protein turnover, chaperones	O	COG0542	ATP-dependent CLP protease ATP-binding subunit	Molecular Function: ATP binding (GO:0005524);|Cellular Component: cytoplasm (GO:0005737);|Biological Process: protein metabolic process (GO:0019538);
gene0055	gi|696418705|ref|WP_032988566.1|	phospholipase A(1) [Cronobacter sakazakii]	P18952.2	RecName: Full=Extracellular phospholipase A1; Flags: Precursor	--	--	--	--	--	--	--	--	--	--	--	S	ENOG4112CWK	NA	Molecular Function: phosphatidylcholine 1-acylhydrolase activity (GO:0008970);|Biological Process: lipid catabolic process (GO:0016042);|Molecular Function: phosphatidylserine 1-acylhydrolase activity (GO:0052739);|Molecular Function: 1-acyl-2-lysophosphatidylserine acylhydrolase activity (GO:0052740);
gene0056	gi|490522755|ref|WP_004388172.1|	hypothetical protein [Cronobacter sakazakii]	--	--	--	--	--	--	--	--	--	--	--	--	--	S	COG0666	Ankyrin Repeat	--
gene0057	gi|742400085|ref|WP_038879210.1|	hypothetical protein [Cronobacter sakazakii]	Q9KS45.1	RecName: Full=Actin cross-linking toxin VgrG1	csk:ES15_3822	K11904	vgrG	type VI secretion system secreted protein VgrG	ko03070	Bacterial secretion system	COG3501	Uncharacterized protein conserved in bacteria	[S]	POORLY CHARACTERIZED	Function unknown	S	COG3501	Rhs element vgr protein	Molecular Function: magnesium ion binding (GO:0000287);|Molecular Function: ATP binding (GO:0005524);|Cellular Component: extracellular region (GO:0005576);|Biological Process: pathogenesis (GO:0009405);|Molecular Function: acid-amino acid ligase activity (GO:0016881);|Biological Process: isopeptide cross-linking via N6-(L-isoglutamyl)-L-lysine (GO:0018153);|Biological Process: isopeptide cross-l…
gene0058	gi|696226614|ref|WP_032806981.1|	hypothetical protein [Cronobacter turicensis]	--	--	--	--	--	--	--	--	--	--	--	--	--	--	--	--	--
gene0061	gi|1020141458|ref|WP_063264418.1|	hypothetical protein [Cronobacter sakazakii]	--	--	--	--	--	--	--	--	--	--	--	--	--	--	--	--	--
gene0063	gi|696226618|ref|WP_032806985.1|	hypothetical protein [Cronobacter turicensis]	--	--	--	--	--	--	--	--	--	--	--	--	--	--	--	--	--
gene0064	gi|696421553|ref|WP_032991354.1|	hypothetical protein [Cronobacter dublinensis]	--	--	--	--	--	--	--	--	--	--	--	--	--	--	--	--	--
gene0065	gi|504542788|ref|WP_014729890.1|	hypothetical protein [Cronobacter sakazakii]	--	--	--	--	--	--	--	--	--	--	--	--	--	--	--	--	--
gene0066	gi|495054992|ref|WP_007779828.1|	MULTISPECIES: hypothetical protein [Cronobacter]	--	--	--	--	--	--	--	--	COG5351	Uncharacterized protein conserved in bacteria	[S]	POORLY CHARACTERIZED	Function unknown	S	COG5351	Pentapeptide repeat-containing protein	--
gene0067	gi|742400079|ref|WP_038879204.1|	hypothetical protein [Cronobacter sakazakii]	--	--	--	--	--	--	--	--	--	--	--	--	--	S	COG1357	pathogenesis	--
gene0068	gi|504542785|ref|WP_014729887.1|	hypothetical protein [Cronobacter sakazakii]	--	--	--	--	--	--	--	--	--	--	--	--	--	S	ENOG4111M4W	Protein of unknown function (DUF3540)	--
gene0069	gi|494953113|ref|WP_007679141.1|	MULTISPECIES: type VI secretion protein [Cronobacter]	--	--	--	--	--	--	--	--	--	--	--	--	--	S	ENOG4111P93	NA	--
gene0070	gi|495147635|ref|WP_007872442.1|	hypothetical protein [Cronobacter sakazakii]	--	--	--	--	--	--	--	--	--	--	--	--	--	--	--	--	--
gene0071	gi|938461841|ref|WP_054625913.1|	hypothetical protein [Cronobacter sakazakii]	--	--	--	--	--	--	--	--	--	--	--	--	--	--	--	--	--
gene0072	gi|696401105|ref|WP_032973100.1|	type IV secretion protein Rhs [Cronobacter malonaticus]	Q9KS45.1	RecName: Full=Actin cross-linking toxin VgrG1	esa:ESA_03917	K11904	vgrG	type VI secretion system secreted protein VgrG	ko03070	Bacterial secretion system	COG3501	Uncharacterized protein conserved in bacteria	[S]	POORLY CHARACTERIZED	Function unknown	S	COG3501	Rhs element vgr protein	Molecular Function: magnesium ion binding (GO:0000287);|Molecular Function: ATP binding (GO:0005524);|Cellular Component: extracellular region (GO:0005576);|Biological Process: pathogenesis (GO:0009405);|Molecular Function: acid-amino acid ligase activity (GO:0016881);|Biological Process: isopeptide cross-linking via N6-(L-isoglutamyl)-L-lysine (GO:0018153);|Biological Process: isopeptide cross-l…
gene0073	gi|938460951|ref|WP_054625287.1|	hypothetical protein [Cronobacter sakazakii]	--	--	--	--	--	--	--	--	COG5351	Uncharacterized protein conserved in bacteria	[S]	POORLY CHARACTERIZED	Function unknown	S	COG5351	Pentapeptide repeat-containing protein	--
gene0074	gi|494977902|ref|WP_007703926.1|	MULTISPECIES: hypothetical protein [Cronobacter]	P18952.2	RecName: Full=Extracellular phospholipase A1; Flags: Precursor	--	--	--	--	--	--	--	--	--	--	--	S	ENOG4111Q13	NA	Molecular Function: phosphatidylcholine 1-acylhydrolase activity (GO:0008970);|Biological Process: lipid catabolic process (GO:0016042);|Molecular Function: phosphatidylserine 1-acylhydrolase activity (GO:0052739);|Molecular Function: 1-acyl-2-lysophosphatidylserine acylhydrolase activity (GO:0052740);
gene0075	gi|501075266|ref|WP_012126143.1|	hypothetical protein [Cronobacter sakazakii]	--	--	--	--	--	--	--	--	--	--	--	--	--	S	ENOG410XUCG	Ankyrin Repeat	--
gene0076	gi|449100150|gb|AGE88184.1|	hypothetical protein CSSP291_18105 [Cronobacter sakazakii SP291]	E0SGL7.1	RecName: Full=Putative deoxyribonuclease RhsC; AltName: Full=DNase RhsC; AltName: Full=Toxin RhsC	--	--	--	--	--	--	COG3209	Rhs family protein	[M]	CELLULAR PROCESSES AND SIGNALING	Cell wall/membrane/envelope biogenesis	M	COG3209	YD repeat protein	Molecular Function: nuclease activity (GO:0004518);|Molecular Function: toxin activity (GO:0090729);|Biological Process: self proteolysis (GO:0097264);
gene0077	gi|873556973|emb|CRY87344.1|	Uncharacterised protein [Salmonella enterica subsp. enterica serovar Senftenberg]	E0SGL8.1	RecName: Full=Immunity protein RhsIC	--	--	--	--	--	--	--	--	--	--	--	--	--	--	--
gene0078	gi|495172544|ref|WP_007897339.1|	Rhs-family protein [Cronobacter sakazakii]	E0SGL7.1	RecName: Full=Putative deoxyribonuclease RhsC; AltName: Full=DNase RhsC; AltName: Full=Toxin RhsC	--	--	--	--	--	--	COG3209	Rhs family protein	[M]	CELLULAR PROCESSES AND SIGNALING	Cell wall/membrane/envelope biogenesis	M	COG3209	YD repeat protein	Molecular Function: nuclease activity (GO:0004518);|Molecular Function: toxin activity (GO:0090729);|Biological Process: self proteolysis (GO:0097264);
gene0079	gi|495128781|ref|WP_007853592.1|	hypothetical protein [Cronobacter sakazakii]	--	--	--	--	--	--	--	--	--	--	--	--	--	S	ENOG410YC70	NA	--
gene0083	gi|938461236|ref|WP_054625572.1|	hypothetical protein [Cronobacter sakazakii]	--	--	--	--	--	--	--	--	--	--	--	--	--	S	ENOG410Y2JZ	NA	--
gene0084	gi|490521504|ref|WP_004386951.1|	hypothetical protein [Cronobacter sakazakii]	--	--	--	--	--	--	--	--	--	--	--	--	--	S	ENOG410YR18	NA	--
gene0085	gi|504542780|ref|WP_014729882.1|	type VI secretion system Vgr family protein [Cronobacter sakazakii]	A0A0H3AIG7.1	RecName: Full=Actin cross-linking toxin VgrG1	csz:CSSP291_18060	K11904	vgrG	type VI secretion system secreted protein VgrG	ko03070	Bacterial secretion system	COG3501	Uncharacterized protein conserved in bacteria	[S]	POORLY CHARACTERIZED	Function unknown	S	COG3501	Rhs element vgr protein	Molecular Function: magnesium ion binding (GO:0000287);|Molecular Function: ATP binding (GO:0005524);|Cellular Component: extracellular region (GO:0005576);|Molecular Function: acid-amino acid ligase activity (GO:0016881);|Biological Process: isopeptide cross-linking via N6-(L-isoglutamyl)-L-lysine (GO:0018153);|Biological Process: actin filament depolymerization (GO:0030042);|Cellular Component:…
gene0086	gi|501075258|ref|WP_012126135.1|	hypothetical protein [Cronobacter sakazakii]	--	--	--	--	--	--	--	--	--	--	--	--	--	S	ENOG411215Q	Domain of unknown function (DUF1795)	--
gene0087	gi|505200003|ref|WP_015387105.1|	hypothetical protein [Cronobacter sakazakii]	P16917.4	RecName: Full=Protein RhsB	--	--	--	--	--	--	COG3209	Rhs family protein	[M]	CELLULAR PROCESSES AND SIGNALING	Cell wall/membrane/envelope biogenesis	M	COG3209	YD repeat protein	Biological Process: self proteolysis (GO:0097264);
gene0089	gi|913757003|ref|WP_050488331.1|	hypothetical protein [Cronobacter sakazakii]	--	--	--	--	--	--	--	--	--	--	--	--	--	--	--	--	--
gene0090	gi|646212261|gb|KDP98529.1|	hypothetical protein ER21_08275 [Cronobacter sakazakii]	--	--	--	--	--	--	--	--	--	--	--	--	--	M	COG3209	YD repeat protein	--
gene0091	gi|696418707|ref|WP_032988568.1|	hypothetical protein [Cronobacter sakazakii]	--	--	--	--	--	--	--	--	--	--	--	--	--	S	ENOG410YSWD	NA	--
gene0130	gi|495174390|ref|WP_007899185.1|	regulatory protein [Cronobacter sakazakii]	P40331.2	RecName: Full=Uncharacterized HTH-type transcriptional regulator YisR	--	--	--	--	--	--	COG2207	AraC-type DNA-binding domain-containing proteins	[K]	INFORMATION STORAGE AND PROCESSING	Transcription	K	ENOG410XQYN	Transcriptional regulator, ARAC family	Molecular Function: DNA binding transcription factor activity (GO:0003700);|Biological Process: transcription, DNA-templated (GO:0006351);|Molecular Function: sequence-specific DNA binding (GO:0043565);
gene0131	gi|696418729|ref|WP_032988590.1|	hypothetical protein [Cronobacter sakazakii]	--	--	--	--	--	--	--	--	--	--	--	--	--	--	--	--	--
gene0132	gi|495128828|ref|WP_007853639.1|	PIN domain-containing protein [Cronobacter sakazakii]	--	--	csz:CSSP291_17870	K07062	K07062	toxin FitB	--	--	--	--	--	--	--	S	ENOG410ZWMM	Toxic component of a toxin-antitoxin (TA) module. A	--
gene0167	gi|490520257|ref|WP_004385733.1|	MULTISPECIES: HslU--HslV peptidase ATPase subunit [Cronobacter]	A7ML81.1	RecName: Full=ATP-dependent protease ATPase subunit HslU; AltName: Full=Unfoldase HslU	esa:ESA_03829	K03667	hslU	ATP-dependent HslUV protease ATP-binding subunit HslU	--	--	COG1220	ATP-dependent protease HslVU (ClpYQ), ATPase subunit	[O]	CELLULAR PROCESSES AND SIGNALING	Posttranslational modification, protein turnover, chaperones	O	COG1220	this subunit has chaperone activity. The binding of ATP and its subsequent hydrolysis by HslU are essential for unfolding of protein substrates subsequently hydrolyzed by HslV. HslU recognizes the N-terminal part of its protein substrates and unfolds these before they are guided to HslV for hydrolysis (By similarity)	Molecular Function: ATP binding (GO:0005524);|Cellular Component: HslUV protease complex (GO:0009376);|Molecular Function: ATPase activity (GO:0016887);|Molecular Function: peptidase activity, acting on L-amino acid peptides (GO:0070011);
gene0168	gi|490520256|ref|WP_004385732.1|	MULTISPECIES: ATP-dependent protease subunit HslV [Cronobacter]	B2VF49.1	RecName: Full=ATP-dependent protease subunit HslV	csz:CSSP291_17690	K01419	hslV, clpQ	ATP-dependent HslUV protease, peptidase subunit HslV	--	--	COG5405	ATP-dependent protease HslVU (ClpYQ), peptidase subunit	[O]	CELLULAR PROCESSES AND SIGNALING	Posttranslational modification, protein turnover, chaperones	O	COG5405	Protease subunit of a proteasome-like degradation complex believed to be a general protein degrading machinery (By similarity)	Molecular Function: threonine-type endopeptidase activity (GO:0004298);|Cellular Component: proteasome core complex (GO:0005839);|Cellular Component: HslUV protease complex (GO:0009376);|Molecular Function: metal ion binding (GO:0046872);|Biological Process: proteolysis involved in cellular protein catabolic process (GO:0051603);
gene0311	gi|156534040|gb|ABU78866.1|	hypothetical protein ESA_03657 [Cronobacter sakazakii ATCC BAA-894]	P64623.1	RecName: Full=Uncharacterized protein YhdV	--	--	--	--	--	--	--	--	--	--	--	M	ENOG41124RN	membrane lipoprotein	Cellular Component: plasma membrane (GO:0005886);|Cellular Component: integral component of membrane (GO:0016021);
gene0339	gi|696419149|ref|WP_032988995.1|	NAD-dependent succinate-semialdehyde dehydrogenase [Cronobacter sakazakii]	Q9I6M5.1	RecName: Full=Glutarate-semialdehyde dehydrogenase DavD	esa:ESA_03627	K00135	gabD	succinate-semialdehyde dehydrogenase / glutarate-semialdehyde dehydrogenase	ko00760|ko00310|ko00250|ko00650|ko00350	Nicotinate and nicotinamide metabolism|Lysine degradation|Alanine, aspartate and glutamate metabolism|Butanoate metabolism|Tyrosine metabolism	COG1012	NAD-dependent aldehyde dehydrogenases	[C]	METABOLISM	Energy production and conversion	C	COG1012	Dehydrogenase	Molecular Function: succinate-semialdehyde dehydrogenase (NAD+) activity (GO:0004777);|Biological Process: glutamate decarboxylation to succinate (GO:0006540);|Molecular Function: succinate-semialdehyde dehydrogenase [NAD(P)+] activity (GO:0009013);|Biological Process: gamma-aminobutyric acid catabolic process (GO:0009450);|Biological Process: L-lysine catabolic process (GO:0019477);|Molecular Fu…
gene0340	gi|490519632|ref|WP_004385124.1|	hypothetical protein [Cronobacter sakazakii]	P64617.1	RecName: Full=Uncharacterized protein YhcO	esa:ESA_03626	K03623	yhcO	ribonuclease inhibitor	--	--	COG2732	Barstar, RNAse (barnase) inhibitor	[K]	INFORMATION STORAGE AND PROCESSING	Transcription	K	COG2732	(Barnase) inhibitor	--
gene0354	gi|696419141|ref|WP_032988987.1|	N-acetylneuraminate lyase [Cronobacter sakazakii]	B7NKT6.1	RecName: Full=N-acetylneuraminate lyase; Short=NAL; Short=Neu5Ac lyase; AltName: Full=N-acetylneuraminate pyruvate-lyase; AltName: Full=N-acetylneuraminic acid aldolase; AltName: Full=Sialate lyase; AltName: Full=Sialic acid aldolase; AltName: Full=Sialic acid lyase	csz:CSSP291_16770	K01639	E4.1.3.3, nanA, NPL	N-acetylneuraminate lyase	ko00520	Amino sugar and nucleotide sugar metabolism	COG0329	Dihydrodipicolinate synthase/N-acetylneuraminate lyase	[EM]	METABOLISM|CELLULAR PROCESSES AND SIGNALING	Amino acid transport and metabolism |Cell wall/membrane/envelope biogenesis	E	COG0329	Catalyzes the condensation of (S)-aspartate-beta- semialdehyde (S)-ASA and pyruvate to 4-hydroxy- tetrahydrodipicolinate (HTPA) (By similarity)	Cellular Component: cytoplasm (GO:0005737);|Biological Process: carbohydrate metabolic process (GO:0005975);|Molecular Function: N-acetylneuraminate lyase activity (GO:0008747);|Biological Process: N-acetylneuraminate catabolic process (GO:0019262);
gene0355	gi|696419139|ref|WP_032988985.1|	MFS transporter [Cronobacter sakazakii]	A7MJD1.1	RecName: Full=Sialic acid transporter NanT; AltName: Full=Sialic acid permease; AltName: Full=Sialic acid/H(+) symporter	csj:CSK29544_00588	K03290	nanT	MFS transporter, SHS family, sialic acid transporter	--	--	COG0477	Permeases of the major facilitator superfamily	[GEPR]	METABOLISM|METABOLISM|METABOLISM|POORLY CHARACTERIZED	Carbohydrate transport and metabolism |Amino acid transport and metabolism |Inorganic ion transport and metabolism |General function prediction only	G	ENOG410XSSD	Transporter	Cellular Component: plasma membrane (GO:0005886);|Biological Process: carbohydrate transport (GO:0008643);|Molecular Function: sialic acid transmembrane transporter activity (GO:0015136);|Cellular Component: integral component of membrane (GO:0016021);
gene0356	gi|696419137|ref|WP_032988983.1|	N-acetylmannosamine kinase [Cronobacter sakazakii]	A8AQB2.1	RecName: Full=N-acetylmannosamine kinase; AltName: Full=ManNAc kinase; AltName: Full=N-acetyl-D-mannosamine kinase	esa:ESA_03610	K00885	nanK	N-acylmannosamine kinase	ko00520	Amino sugar and nucleotide sugar metabolism	COG1940	Transcriptional regulator/sugar kinase	[KG]	INFORMATION STORAGE AND PROCESSING|METABOLISM	Transcription |Carbohydrate transport and metabolism	G	COG1940	ROK family	Molecular Function: ATP binding (GO:0005524);|Molecular Function: zinc ion binding (GO:0008270);|Molecular Function: N-acylmannosamine kinase activity (GO:0009384);|Biological Process: N-acetylneuraminate catabolic process (GO:0019262);
gene0416	gi|490519550|ref|WP_004385044.1|	MULTISPECIES: glutamine amidotransferase [Cronobacter]	P45470.2	RecName: Full=Protein deglycase 2	esa:ESA_03543	K05520	pfpI	protease I	--	--	COG0693	Putative intracellular protease/amidase	[R]	POORLY CHARACTERIZED	General function prediction only	S	COG0693	PfpI family	Cellular Component: cytosol (GO:0005829);|Biological Process: DNA repair (GO:0006281);|Biological Process: protein deglycosylation (GO:0006517);|Biological Process: response to oxidative stress (GO:0006979);|Biological Process: response to pH (GO:0009268);|Biological Process: response to heat (GO:0009408);|Biological Process: response to UV (GO:0009411);|Molecular Function: hydrolase activity (GO…
gene0432	gi|490520360|ref|WP_004385834.1|	MULTISPECIES: membrane protein [Cronobacter]	P64591.1	RecName: Full=Inner membrane protein YhaH	--	--	--	--	--	--	COG3152	Predicted membrane protein	[S]	POORLY CHARACTERIZED	Function unknown	S	COG3152	Membrane	Cellular Component: plasma membrane (GO:0005886);|Cellular Component: integral component of membrane (GO:0016021);
gene0433	gi|495148121|ref|WP_007872928.1|	glutathione-dependent reductase [Cronobacter sakazakii]	P42620.1	RecName: Full=Glutathionyl-hydroquinone reductase YqjG; Short=GS-HQR	esa:ESA_03523	K07393	ECM4	glutathionyl-hydroquinone reductase	--	--	COG0435	Predicted glutathione S-transferase	[O]	CELLULAR PROCESSES AND SIGNALING	Posttranslational modification, protein turnover, chaperones	O	COG0435	glutathione Stransferase	Molecular Function: glutathione transferase activity (GO:0004364);|Cellular Component: cytoplasm (GO:0005737);|Molecular Function: oxidoreductase activity (GO:0016491);
gene0492	gi|156533849|gb|ABU78675.1|	hypothetical protein ESA_03459 [Cronobacter sakazakii ATCC BAA-894]	P45510.3	RecName: Full=Dihydroxyacetone kinase; Short=DHA kinase; AltName: Full=Glycerone kinase	esa:ESA_03459	K00863	DAK, TKFC	triose/dihydroxyacetone kinase / FAD-AMP lyase (cyclizing)	ko01200|ko00680|ko00561|ko00051	Carbon metabolism|Methane metabolism|Glycerolipid metabolism|Fructose and mannose metabolism	COG2376	Dihydroxyacetone kinase	[G]	METABOLISM	Carbohydrate transport and metabolism	G	COG2376	Dihydroxyacetone kinase	Molecular Function: glycerone kinase activity (GO:0004371);|Molecular Function: ATP binding (GO:0005524);|Molecular Function: lipid binding (GO:0008289);|Biological Process: anaerobic glycerol catabolic process (GO:0019588);|Molecular Function: metal ion binding (GO:0046872);
gene0528	gi|646211622|gb|KDP97929.1|	serine protease [Cronobacter sakazakii]	P09489.1	RecName: Full=Extracellular serine protease; Flags: Precursor	csj:CSK29544_00334	K12685	ssp	subtilase-type serine protease	--	--	COG4625	Uncharacterized protein with a C-terminal OMP (outer membrane protein) domain	[S]	POORLY CHARACTERIZED	Function unknown	S	COG4625	outer membrane autotransporter barrel	Molecular Function: serine-type endopeptidase activity (GO:0004252);|Cellular Component: extracellular region (GO:0005576);|Cellular Component: outer membrane (GO:0019867);
gene0552	gi|490521018|ref|WP_004386476.1|	molecular chaperone OsmY [Cronobacter sakazakii]	P0AFH9.1	RecName: Full=Osmotically-inducible protein Y; Flags: Precursor	esa:ESA_03376	K04065	osmY	hyperosmotically inducible periplasmic protein	--	--	COG2823	Predicted periplasmic or secreted lipoprotein	[R]	POORLY CHARACTERIZED	General function prediction only	S	COG2823	Transport-associated protein	Cellular Component: periplasmic space (GO:0042597);
gene0553	gi|156533770|gb|ABU78596.1|	hypothetical protein ESA_03375 [Cronobacter sakazakii ATCC BAA-894]	A7MGB5.2	RecName: Full=UPF0391 membrane protein ESA_03375	--	--	--	--	--	--	COG5487	Small integral membrane protein	[S]	POORLY CHARACTERIZED	Function unknown	--	--	--	Cellular Component: plasma membrane (GO:0005886);|Cellular Component: integral component of membrane (GO:0016021);
gene0565	gi|490520403|ref|WP_004385876.1|	MULTISPECIES: trifunctional nicotinamide-nucleotide adenylyltransferase/ribosylnicotinamide kinase/transcriptional regulator NadR [Cronobacter]	P24518.2	RecName: Full=Trifunctional NAD biosynthesis/regulator protein NadR; Includes: RecName: Full=Transcriptional regulator NadR; Includes: RecName: Full=Nicotinamide mononucleotide adenylyltransferase; Short=NMN adenylyltransferase; Short=NMN-AT; Short=NMNAT; AltName: Full=Nicotinamide ribonucleotide adenylyltransferase; AltName: Full=Nicotinamide-nucleotide adenylyltransferase; Includes: RecName: Fu…	esa:ESA_03362	K06211	nadR	HTH-type transcriptional regulator, transcriptional repressor of NAD biosynthesis genes	ko00760	Nicotinate and nicotinamide metabolism	COG3172	Predicted ATPase/kinase involved in NAD metabolism	[H]	METABOLISM	Coenzyme transport and metabolism	K	COG3172	Nicotinamide-nucleotide adenylyltransferase	Molecular Function: nicotinamide-nucleotide adenylyltransferase activity (GO:0000309);|Molecular Function: ATP binding (GO:0005524);|Cellular Component: cytoplasm (GO:0005737);|Cellular Component: plasma membrane (GO:0005886);|Biological Process: transcription, DNA-templated (GO:0006351);|Biological Process: NAD biosynthetic process (GO:0009435);|Molecular Function: sequence-specific DNA binding …
gene0626	gi|494974997|ref|WP_007701022.1|	MULTISPECIES: hypothetical protein [Cronobacter]	P65293.1	RecName: Full=Uncharacterized lipoprotein YgdI; Flags: Precursor	--	--	--	--	--	--	--	--	--	--	--	S	ENOG4111XEG	(LipO)protein	Cellular Component: plasma membrane (GO:0005886);
gene0758	gi|501074800|ref|WP_012125704.1|	lysine decarboxylase CadA [Cronobacter sakazakii]	P52095.2	RecName: Full=Constitutive lysine decarboxylase; Short=LDC	esa:ESA_03153	K01582	E4.1.1.18, ldcC, cadA	lysine decarboxylase	ko00310|ko00960	Lysine degradation|Tropane, piperidine and pyridine alkaloid biosynthesis	COG1982	Arginine/lysine/ornithine decarboxylases	[E]	METABOLISM	Amino acid transport and metabolism	E	COG1982	decarboxylase	Cellular Component: cytoplasm (GO:0005737);|Biological Process: lysine catabolic process (GO:0006554);|Molecular Function: lysine decarboxylase activity (GO:0008923);|Molecular Function: identical protein binding (GO:0042802);
gene0759	gi|495066070|ref|WP_007790895.1|	MULTISPECIES: hypothetical protein [Cronobacter]	P52096.1	RecName: Full=Uncharacterized protein YaeR	csj:CSK29544_00080	K08234	yaeR	glyoxylase I family protein	--	--	COG0346	Lactoylglutathione lyase and related lyases	[E]	METABOLISM	Amino acid transport and metabolism	E	COG0346	glyoxalase bleomycin resistance protein dioxygenase	Molecular Function: metal ion binding (GO:0046872);
gene0815	gi|696418293|ref|WP_032988163.1|	acyl-CoA dehydrogenase [Cronobacter sakazakii]	Q8ZRJ7.1	RecName: Full=Acyl-coenzyme A dehydrogenase; Short=ACDH	esa:ESA_03121	K06445	fadE	acyl-CoA dehydrogenase	ko01212|ko00071	Fatty acid metabolism|Fatty acid degradation	COG1960	Acyl-CoA dehydrogenases	[I]	METABOLISM	Lipid transport and metabolism	I	COG1960	acyl-CoA dehydrogenase	Molecular Function: acyl-CoA dehydrogenase activity (GO:0003995);|Biological Process: fatty acid beta-oxidation using acyl-CoA dehydrogenase (GO:0033539);|Molecular Function: flavin adenine dinucleotide binding (GO:0050660);
gene0908	gi|696419300|ref|WP_032989121.1|	NUDIX hydrolase [Cronobacter sakazakii]	--	--	--	--	--	--	--	--	--	--	--	--	--	S	ENOG4111TSJ	NA	--
gene0909	gi|696419301|ref|WP_032989122.1|	GDP-mannose pyrophosphatase [Cronobacter sakazakii]	Q6D8X4.1	RecName: Full=GDP-mannose pyrophosphatase NudK	--	--	--	--	--	--	COG0494	NTP pyrophosphohydrolases including oxidative damage repair enzymes	[LR]	INFORMATION STORAGE AND PROCESSING|POORLY CHARACTERIZED	Replication, recombination and repair |General function prediction only	S	ENOG410YMTX	NUDiX hydrolase	Molecular Function: hydrolase activity, acting on acid anhydrides, in phosphorus-containing anhydrides (GO:0016818);|Molecular Function: metal ion binding (GO:0046872);
gene0934	gi|490521407|ref|WP_004386856.1|	hypothetical protein [Cronobacter sakazakii]	P77562.1	RecName: Full=Uncharacterized protein YaiW	--	--	--	--	--	--	--	--	--	--	--	S	ENOG410XS0Z	(LipO)protein	Cellular Component: cytosol (GO:0005829);|Cellular Component: external side of cell outer membrane (GO:0031240);|Biological Process: response to peptide (GO:1901652);
gene0935	gi|490521406|ref|WP_004386855.1|	membrane protein [Cronobacter sakazakii]	P0AAP9.1	RecName: Full=Inner membrane protein YaiY	--	--	--	--	--	--	--	--	--	--	--	S	ENOG4111PM6	inner membrane protein YaiY	Cellular Component: plasma membrane (GO:0005886);|Cellular Component: integral component of membrane (GO:0016021);
gene0971	gi|696419347|ref|WP_032989168.1|	lipoprotein [Cronobacter sakazakii]	P46122.3	RecName: Full=Uncharacterized lipoprotein YajI; Flags: Precursor	--	--	--	--	--	--	--	--	--	--	--	S	ENOG410XTE8	(Lipo)protein	Cellular Component: plasma membrane (GO:0005886);
gene1011	gi|696419372|ref|WP_032989193.1|	cysteine synthase [Cronobacter sakazakii]	Q19374.1	RecName: Full=Putative pyridoxal-phosphate dependent protein F13B12.4; Flags: Precursor	csj:CSK29544_04125	K01738	cysK	cysteine synthase A	ko01200|ko01230|ko00270|ko00920	Carbon metabolism|Biosynthesis of amino acids|Cysteine and methionine metabolism|Sulfur metabolism	COG0031	Cysteine synthase	[E]	METABOLISM	Amino acid transport and metabolism	E	COG0031	cysteine biosynthetic process from serine	Cellular Component: cytoplasm (GO:0005737);|Molecular Function: pyridoxal phosphate binding (GO:0030170);
gene1150	gi|74095562|emb|CAJ27328.1|	conserved hypothetical protein [Cronobacter sakazakii]	A7MNP0.1	RecName: Full=Putative glutamate--cysteine ligase 2; AltName: Full=Gamma-glutamylcysteine synthetase 2; Short=GCS 2; Short=Gamma-GCS 2	csk:ES15_2803	K06048	ybdK	glutamate---cysteine ligase / carboxylate-amine ligase	--	--	COG2170	Uncharacterized conserved protein	[S]	POORLY CHARACTERIZED	Function unknown	S	COG2170	ATP-dependent carboxylate-amine ligase (By similarity)	Molecular Function: glutamate-cysteine ligase activity (GO:0004357);|Molecular Function: ATP binding (GO:0005524);|Biological Process: cellular modified amino acid biosynthetic process (GO:0042398);
gene1165	gi|495172765|ref|WP_007897560.1|	MULTISPECIES: glutathione-dependent formaldehyde dehydrogenase [Cronobacter]	P77316.1	RecName: Full=Uncharacterized zinc-type alcohol dehydrogenase-like protein YbdR	--	--	--	--	--	--	COG1063	Threonine dehydrogenase and related Zn-dependent dehydrogenases	[ER]	METABOLISM|POORLY CHARACTERIZED	Amino acid transport and metabolism |General function prediction only	E	COG1063	Dehydrogenase	Molecular Function: zinc ion binding (GO:0008270);|Molecular Function: oxidoreductase activity (GO:0016491);
gene1168	gi|495140743|ref|WP_007865550.1|	ABC transporter substrate-binding protein [Cronobacter sakazakii]	Q9RUE8.1	RecName: Full=Probable ABC transporter-binding protein DR_1438; Flags: Precursor	csk:ES15_2785	K10236	thuE	trehalose/maltose transport system substrate-binding protein	ko02010	ABC transporters	COG1653	ABC-type sugar transport system, periplasmic component	[G]	METABOLISM	Carbohydrate transport and metabolism	G	COG1653	transporter activity	--
gene1170	gi|696420359|ref|WP_032990166.1|	sugar ABC transporter permease [Cronobacter sakazakii]	P9WG00.1	RecName: Full=Trehalose transport system permease protein SugB	csk:ES15_2783	K10238	thuG, sugB	trehalose/maltose transport system permease protein	ko02010	ABC transporters	COG0395	ABC-type sugar transport system, permease component	[G]	METABOLISM	Carbohydrate transport and metabolism	G	COG0395	Binding-protein-dependent transport systems inner membrane component	Cellular Component: plasma membrane (GO:0005886);|Biological Process: carbohydrate transport (GO:0008643);|Cellular Component: integral component of membrane (GO:0016021);|Biological Process: transmembrane transport (GO:0055085);
gene1171	gi|495140746|ref|WP_007865553.1|	sugar ABC transporter ATP-binding protein [Cronobacter sakazakii]	Q7MFC4.1	RecName: Full=Maltose/maltodextrin import ATP-binding protein MalK	esa:ESA_02711	K10111	malK, mtlK, thuK	multiple sugar transport system ATP-binding protein	ko02010	ABC transporters	COG3839	ABC-type sugar transport systems, ATPase components	[G]	METABOLISM	Carbohydrate transport and metabolism	G	COG3839	(ABC) transporter	Molecular Function: ATP binding (GO:0005524);|Molecular Function: maltose-transporting ATPase activity (GO:0015423);|Cellular Component: ATP-binding cassette (ABC) transporter complex (GO:0043190);
gene1270	gi|156533012|gb|ABU77838.1|	hypothetical protein ESA_02593 [Cronobacter sakazakii ATCC BAA-894]	--	--	--	--	--	--	--	--	--	--	--	--	--	--	--	--	--
gene1287	gi|696420311|ref|WP_032990118.1|	dimethylallyltransferase [Cronobacter sakazakii]	Q5AF03.1	RecName: Full=Glyoxalase 3; AltName: Full=Glutathione-independent glyoxalase	--	--	--	--	--	--	COG0693	Putative intracellular protease/amidase	[R]	POORLY CHARACTERIZED	General function prediction only	S	COG0693	PfpI family	Molecular Function: glyoxalase III activity (GO:0019172);|Biological Process: methylglyoxal catabolic process to D-lactate via S-lactoyl-glutathione (GO:0019243);|Cellular Component: yeast-form cell wall (GO:0030445);|Cellular Component: hyphal cell wall (GO:0030446);|Cellular Component: biofilm matrix (GO:0097311);
gene1356	gi|696420274|ref|WP_032990081.1|	oxidoreductase [Cronobacter sakazakii]	P75804.1	RecName: Full=Aldose sugar dehydrogenase YliI; Short=Asd; AltName: Full=Soluble aldose sugar dehydrogenase YliI; Flags: Precursor	--	--	--	--	--	--	COG2133	Glucose/sorbosone dehydrogenases	[G]	METABOLISM	Carbohydrate transport and metabolism	G	COG2133	Dehydrogenase	Molecular Function: calcium ion binding (GO:0005509);|Cellular Component: cell outer membrane (GO:0009279);|Molecular Function: oxidoreductase activity, acting on the CH-OH group of donors, quinone or similar compound as acceptor (GO:0016901);|Cellular Component: outer membrane-bounded periplasmic space (GO:0030288);|Molecular Function: pyrroloquinoline quinone binding (GO:0070968);
gene1395	gi|495141608|ref|WP_007866415.1|	pyruvate oxidase [ubiquinone, cytochrome] [Cronobacter sakazakii]	P07003.1	RecName: Full=Pyruvate dehydrogenase [ubiquinone]; AltName: Full=Pyruvate oxidase; Short=POX; Contains: RecName: Full=Alpha-peptide	csk:ES15_2561	K00156	poxB	pyruvate dehydrogenase (quinone)	ko00620	Pyruvate metabolism	COG0028	Thiamine pyrophosphate-requiring enzymes [acetolactate synthase, pyruvate dehydrogenase (cytochrome), glyoxylate carboligase, phosphonopyruvate decarboxylase]	[EH]	METABOLISM|METABOLISM	Amino acid transport and metabolism |Coenzyme transport and metabolism	E	COG0028	acetolactate synthase	Molecular Function: magnesium ion binding (GO:0000287);|Cellular Component: cytosol (GO:0005829);|Cellular Component: plasma membrane (GO:0005886);|Biological Process: pyruvate metabolic process (GO:0006090);|Molecular Function: lipid binding (GO:0008289);|Molecular Function: thiamine pyrophosphate binding (GO:0030976);|Molecular Function: identical protein binding (GO:0042802);|Biological Proces…
gene1413	gi|696420209|ref|WP_032990016.1|	outer membrane lipoprotein carrier protein LolA [Cronobacter sakazakii]	A7MER9.1	RecName: Full=Outer-membrane lipoprotein carrier protein; Flags: Precursor	esa:ESA_02448	K03634	lolA	outer membrane lipoprotein carrier protein	--	--	COG2834	Outer membrane lipoprotein-sorting protein	[M]	CELLULAR PROCESSES AND SIGNALING	Cell wall/membrane/envelope biogenesis	M	COG2834	Participates in the translocation of lipoproteins from the inner membrane to the outer membrane. Only forms a complex with a lipoprotein if the residue after the N-terminal Cys is not an aspartate (The Asp acts as a targeting signal to indicate that the lipoprotein should stay in the inner membrane) (By similarity)	Cellular Component: periplasmic space (GO:0042597);|Molecular Function: lipoprotein transporter activity (GO:0042954);
gene1516	gi|646210529|gb|KDP96924.1|	hypothetical protein ER21_19245 [Cronobacter sakazakii]	P75919.2	RecName: Full=Cardiolipin synthase C; Short=CL synthase	esa:ESA_02299	K06132	clsC	cardiolipin synthase C	ko00564	Glycerophospholipid metabolism	COG1502	Phosphatidylserine/phosphatidylglycerophosphate/cardiolipin synthases and related enzymes	[I]	METABOLISM	Lipid transport and metabolism	I	COG1502	Catalyzes the reversible phosphatidyl group transfer from one phosphatidylglycerol molecule to another to form cardiolipin (CL) (diphosphatidylglycerol) and glycerol (By similarity)	Molecular Function: cardiolipin synthase activity (GO:0008808);|Cellular Component: membrane (GO:0016020);|Biological Process: cardiolipin biosynthetic process (GO:0032049);|Molecular Function: phosphatidylglycerol-phosphatidylethanolamine phosphatidyltransferase activity (GO:0090483);
gene1555	gi|156532682|gb|ABU77508.1|	hypothetical protein ESA_02259 [Cronobacter sakazakii ATCC BAA-894]	P0ADK0.2	RecName: Full=Uncharacterized protein YiaF	--	--	--	--	--	--	--	--	--	--	--	S	ENOG410YECY	(LipO)protein	Biological Process: multi-organism cellular process (GO:0044764);
gene1617	gi|426295149|emb|CCJ96408.1|	FIG00553408: hypothetical protein [Cronobacter malonaticus 681]	--	--	--	--	--	--	--	--	--	--	--	--	--	--	--	--	--
gene1647	gi|696420073|ref|WP_032989880.1|	arginine N-succinyltransferase [Cronobacter sakazakii]	A8AHD9.1	RecName: Full=Arginine N-succinyltransferase; Short=AST; AltName: Full=AOST	csz:CSSP291_10230	K00673	astA	arginine N-succinyltransferase	ko00330	Arginine and proline metabolism	COG3138	Arginine/ornithine N-succinyltransferase beta subunit	[E]	METABOLISM	Amino acid transport and metabolism	E	COG3138	arginine	Molecular Function: arginine N-succinyltransferase activity (GO:0008791);|Biological Process: arginine catabolic process to succinate (GO:0019545);
gene1649	gi|696420070|ref|WP_032989877.1|	succinylarginine dihydrolase [Cronobacter sakazakii]	A7MNV7.1	RecName: Full=N-succinylarginine dihydrolase	cmj:AFK66_011260	K01484	astB	succinylarginine dihydrolase	ko00330	Arginine and proline metabolism	COG3724	Succinylarginine dihydrolase	[E]	METABOLISM	Amino acid transport and metabolism	E	COG3724	Catalyzes the hydrolysis of N(2)-succinylarginine into N(2)-succinylornithine, ammonia and CO(2) (By similarity)	Molecular Function: N-succinylarginine dihydrolase activity (GO:0009015);|Biological Process: arginine catabolic process to succinate (GO:0019545);
gene1651	gi|495169184|ref|WP_007893980.1|	ATP-independent periplasmic protein-refolding chaperone [Cronobacter sakazakii]	Q8XDZ4.1	RecName: Full=Periplasmic chaperone Spy; AltName: Full=Spheroplast protein Y; Flags: Precursor	--	--	--	--	--	--	COG3678	P pilus assembly/Cpx signaling pathway, periplasmic inhibitor/zinc-resistance associated protein	[UNTP]	CELLULAR PROCESSES AND SIGNALING|CELLULAR PROCESSES AND SIGNALING|CELLULAR PROCESSES AND SIGNALING|METABOLISM	Intracellular trafficking, secretion, and vesicular transport |Cell motility |Signal transduction mechanisms |Inorganic ion transport and metabolism	NPTU	COG3678	Periplasmic Protein	Cellular Component: periplasmic space (GO:0042597);
gene1657	gi|696420063|ref|WP_032989870.1|	catalase [Cronobacter sakazakii]	P21179.1	RecName: Full=Catalase HPII; AltName: Full=Hydroxyperoxidase II	csz:CSSP291_10180	K03781	katE, CAT, catB, srpA	catalase	ko04011|ko00380|ko00630|ko04146|ko01200|ko04068	MAPK signaling pathway - yeast|Tryptophan metabolism|Glyoxylate and dicarboxylate metabolism|Peroxisome|Carbon metabolism|FoxO signaling pathway	COG0753	Catalase	[P]	METABOLISM	Inorganic ion transport and metabolism	P	COG0753	Catalase	Molecular Function: catalase activity (GO:0004096);|Molecular Function: iron ion binding (GO:0005506);|Cellular Component: cytoplasm (GO:0005737);|Cellular Component: cytosol (GO:0005829);|Biological Process: hyperosmotic response (GO:0006972);|Biological Process: cellular response to DNA damage stimulus (GO:0006974);|Biological Process: response to oxidative stress (GO:0006979);|Molecular Functi…
gene1714	gi|696420023|ref|WP_032989830.1|	hypothetical protein [Cronobacter sakazakii]	P39180.3	RecName: Full=Antigen 43; Short=AG43; AltName: Full=Fluffing protein; Contains: RecName: Full=Antigen 43 alpha chain; Contains: RecName: Full=Antigen 43 beta chain; Flags: Precursor	--	--	--	--	--	--	COG3468	Type V secretory pathway, adhesin AidA	[MU]	CELLULAR PROCESSES AND SIGNALING|CELLULAR PROCESSES AND SIGNALING	Cell wall/membrane/envelope biogenesis |Intracellular trafficking, secretion, and vesicular transport	MU	COG3468	Outer membrane autotransporter	Cellular Component: extracellular region (GO:0005576);|Cellular Component: cell outer membrane (GO:0009279);|Cellular Component: cell surface (GO:0009986);|Cellular Component: integral component of membrane (GO:0016021);|Cellular Component: periplasmic space (GO:0042597);
gene1805	gi|696419852|ref|WP_032989659.1|	lysozyme inhibitor [Cronobacter sakazakii]	A7MMK4.1	RecName: Full=Membrane-bound lysozyme inhibitor of C-type lysozyme; Flags: Precursor	--	--	--	--	--	--	COG3895	Predicted periplasmic protein	[R]	POORLY CHARACTERIZED	General function prediction only	S	COG3895	Lysozyme inhibitor	Cellular Component: cell outer membrane (GO:0009279);
gene1823	gi|696419839|ref|WP_032989646.1|	bifunctional beta-cystathionase/maltose regulon regulatory protein [Cronobacter sakazakii]	P23256.1	RecName: Full=Protein MalY; Includes: RecName: Full=Cystathionine beta-lyase MalY; Short=CBL; AltName: Full=Beta-cystathionase; AltName: Full=Cysteine lyase; Includes: RecName: Full=Maltose regulon modulator	csj:CSK29544_03265	K14155	patB, malY	cystathione beta-lyase	ko01230|ko00270|ko00450	Biosynthesis of amino acids|Cysteine and methionine metabolism|Selenocompound metabolism	COG1168	Bifunctional PLP-dependent enzyme with beta-cystathionase and maltose regulon repressor activities	[E]	METABOLISM	Amino acid transport and metabolism	E	COG1168	Aminotransferase	Molecular Function: cystathionine beta-lyase activity (GO:0004121);|Biological Process: transcription, DNA-templated (GO:0006351);|Biological Process: methionine biosynthetic process (GO:0009086);|Molecular Function: pyridoxal phosphate binding (GO:0030170);|Biological Process: negative regulation of DNA binding transcription factor activity (GO:0043433);|Molecular Function: L-cysteine desulfhydr…
gene1824	gi|696419837|ref|WP_032989644.1|	bifunctional PTS system maltose and glucose-specific transporter subunits IICB [Cronobacter sakazakii]	P19642.3	RecName: Full=PTS system maltose-specific EIICB component; Includes: RecName: Full=Maltose permease IIC component; AltName: Full=PTS system maltose-specific EIIC component; Includes: RecName: Full=Maltose-specific phosphotransferase enzyme IIB component; AltName: Full=PTS system maltose-specific EIIB component	--	--	--	--	--	--	COG1263	Phosphotransferase system IIC components, glucose/maltose/N-acetylglucosamine-specific	[G]	METABOLISM	Carbohydrate transport and metabolism	G	COG1264	pts system	Cellular Component: plasma membrane (GO:0005886);|Molecular Function: protein-N(PI)-phosphohistidine-sugar phosphotransferase activity (GO:0008982);|Biological Process: phosphoenolpyruvate-dependent sugar phosphotransferase system (GO:0009401);|Biological Process: carbohydrate utilization (GO:0009758);|Cellular Component: integral component of membrane (GO:0016021);|Molecular Function: kinase act…
gene1827	gi|696419829|ref|WP_032989636.1|	mannose-6-phosphate isomerase [Cronobacter sakazakii]	P25081.2	RecName: Full=Mannose-6-phosphate isomerase; AltName: Full=Phosphohexomutase; AltName: Full=Phosphomannose isomerase; Short=PMI	csk:ES15_2120	K01809	manA, MPI	mannose-6-phosphate isomerase	ko00520|ko00051	Amino sugar and nucleotide sugar metabolism|Fructose and mannose metabolism	COG1482	Phosphomannose isomerase	[G]	METABOLISM	Carbohydrate transport and metabolism	G	COG1482	mannose-6-phosphate isomerase	Biological Process: cell wall mannoprotein biosynthetic process (GO:0000032);|Molecular Function: mannose-6-phosphate isomerase activity (GO:0004476);|Cellular Component: cytosol (GO:0005829);|Biological Process: carbohydrate metabolic process (GO:0005975);|Biological Process: protein glycosylation (GO:0006486);|Molecular Function: zinc ion binding (GO:0008270);|Biological Process: GDP-mannose bi…
gene1860	gi|696419795|ref|WP_032989602.1|	spermidine/putrescine ABC transporter substrate-binding protein [Cronobacter sakazakii]	P76108.1	RecName: Full=Putative ABC transporter periplasmic-binding protein YdcS; Flags: Precursor	esa:ESA_01933	K02055	ABC.SP.S	putative spermidine/putrescine transport system substrate-binding protein	ko02024	Quorum sensing	COG0687	Spermidine/putrescine-binding periplasmic protein	[E]	METABOLISM	Amino acid transport and metabolism	G	ENOG410XUAZ	extracellular solute-binding protein family 1	Biological Process: DNA import into cell involved in transformation (GO:0009290);|Biological Process: polyamine transport (GO:0015846);|Molecular Function: polyamine binding (GO:0019808);|Cellular Component: outer membrane-bounded periplasmic space (GO:0030288);|Biological Process: poly-hydroxybutyrate biosynthetic process (GO:0042619);
gene1861	gi|696419794|ref|WP_032989601.1|	ABC transporter ATP-binding protein [Cronobacter sakazakii]	P77795.1	RecName: Full=Uncharacterized ABC transporter ATP-binding protein YdcT	csz:CSSP291_09220	K02052	ABC.SP.A	putative spermidine/putrescine transport system ATP-binding protein	ko02024	Quorum sensing	COG3842	ABC-type spermidine/putrescine transport systems, ATPase components	[E]	METABOLISM	Amino acid transport and metabolism	E	COG3842	Part of the ABC transporter complex PotABCD involved in spermidine putrescine import. Responsible for energy coupling to the transport system (By similarity)	Molecular Function: ATP binding (GO:0005524);|Molecular Function: ATPase activity (GO:0016887);|Molecular Function: transmembrane transporter activity (GO:0022857);|Cellular Component: ATP-binding cassette (ABC) transporter complex (GO:0043190);
gene1880	gi|495142856|ref|WP_007867663.1|	hypothetical protein [Cronobacter sakazakii]	--	--	--	--	--	--	--	--	--	--	--	--	--	S	ENOG4111Q0P	NA	--
gene1890	gi|696419768|ref|WP_032989575.1|	NADP-dependent oxidoreductase [Cronobacter sakazakii]	P76113.3	RecName: Full=NADPH-dependent curcumin reductase; AltName: Full=NADPH-dependent curcumin/dihydrocurcumin reductase	esa:ESA_01900	K07119	K07119	uncharacterized protein	--	--	COG2130	Putative NADP-dependent oxidoreductases	[R]	POORLY CHARACTERIZED	General function prediction only	S	COG2130	alcohol dehydrogenase	Molecular Function: oxidoreductase activity (GO:0016491);
gene1900	gi|495163987|ref|WP_007888785.1|	short-chain dehydrogenase [Cronobacter sakazakii]	O32291.2	RecName: Full=Uncharacterized oxidoreductase YxnA	--	--	--	--	--	--	COG1028	Dehydrogenases with different specificities (related to short-chain alcohol dehydrogenases)	[IQR]	METABOLISM|METABOLISM|POORLY CHARACTERIZED	Lipid transport and metabolism |Secondary metabolites biosynthesis, transport and catabolism |General function prediction only	S	ENOG410XNY2	Short-chain dehydrogenase reductase Sdr	Molecular Function: oxidoreductase activity (GO:0016491);
gene1901	gi|696419761|ref|WP_032989568.1|	glycosidase [Cronobacter sakazakii]	P9WQ18.1	RecName: Full=Trehalose synthase/amylase TreS; AltName: Full=Maltose alpha-D-glucosyltransferase; Short=MTase	csk:ES15_2044	K05343	treS	maltose alpha-D-glucosyltransferase / alpha-amylase	ko00500	Starch and sucrose metabolism	COG0366	Glycosidases	[G]	METABOLISM	Carbohydrate transport and metabolism	G	COG0366	alpha amylase, catalytic	Biological Process: polysaccharide catabolic process (GO:0000272);|Molecular Function: alpha-amylase activity (GO:0004556);|Biological Process: glycogen biosynthetic process (GO:0005978);|Biological Process: capsule polysaccharide biosynthetic process (GO:0045227);|Molecular Function: metal ion binding (GO:0046872);|Molecular Function: maltose alpha-D-glucosyltransferase activity (GO:0047471);|Mo…
gene1914	gi|490519458|ref|WP_004384954.1|	Mn-containing catalase [Cronobacter sakazakii]	Q97FE0.1	RecName: Full=Probable manganese catalase	esa:ESA_01872	K07217	K07217	Mn-containing catalase	--	--	COG3546	Mn-containing catalase	[P]	METABOLISM	Inorganic ion transport and metabolism	P	COG3546	Catalase	Molecular Function: catalase activity (GO:0004096);|Molecular Function: metal ion binding (GO:0046872);
gene1915	gi|495050109|ref|WP_007774945.1|	MULTISPECIES: hypothetical protein [Cronobacter]	P21363.1	RecName: Full=Protein YciE	--	--	--	--	--	--	COG3685	Uncharacterized protein conserved in bacteria	[S]	POORLY CHARACTERIZED	Function unknown	S	COG3685	response to DNA damage stimulus	Biological Process: cellular response to DNA damage stimulus (GO:0006974);
gene1953	gi|696419717|ref|WP_032989524.1|	lipase [Cronobacter sakazakii]	P40601.1	RecName: Full=Lipase 1; AltName: Full=Triacylglycerol lipase; Flags: Precursor	csj:CSK29544_03110	K12686	apeE, estA, lip-1	outer membrane lipase/esterase	--	--	COG3240	Phospholipase/lecithinase/hemolysin	[IR]	METABOLISM|POORLY CHARACTERIZED	Lipid transport and metabolism |General function prediction only	N	COG5571	Autotransporter beta-domain	Molecular Function: triglyceride lipase activity (GO:0004806);|Cellular Component: extracellular region (GO:0005576);|Biological Process: lipid catabolic process (GO:0016042);|Cellular Component: outer membrane (GO:0019867);
gene1983	gi|490520760|ref|WP_004386225.1|	hypothetical protein [Cronobacter sakazakii]	Q9ZVY7.1	RecName: Full=Oil body-associated protein 1A	--	--	--	--	--	--	--	--	--	--	--	S	ENOG410XPKS	DUF1264 domain protein	Cellular Component: lipid droplet (GO:0005811);|Biological Process: response to abscisic acid (GO:0009737);|Biological Process: embryo development ending in seed dormancy (GO:0009793);|Biological Process: seed oilbody biogenesis (GO:0010344);|Biological Process: lipid storage (GO:0019915);
gene2008	gi|490521795|ref|WP_004387236.1|	glycine/betaine ABC transporter permease [Cronobacter sakazakii]	Q8ZPK1.1	RecName: Full=Osmoprotectant import permease protein OsmY	esa:ESA_01741	K05846	opuBD	osmoprotectant transport system permease protein	ko02010	ABC transporters	COG1174	ABC-type proline/glycine betaine transport systems, permease component	[E]	METABOLISM	Amino acid transport and metabolism	E	COG1174	(ABC) transporter	Molecular Function: transporter activity (GO:0005215);|Cellular Component: plasma membrane (GO:0005886);|Cellular Component: integral component of membrane (GO:0016021);|Biological Process: glycine betaine transport (GO:0031460);|Biological Process: transmembrane transport (GO:0055085);
gene2009	gi|696419687|ref|WP_032989494.1|	glycine/betaine ABC transporter substrate-binding protein [Cronobacter sakazakii]	Q8ZPK2.1	RecName: Full=Osmoprotectant-binding protein OsmX; Flags: Precursor	esa:ESA_01740	K05845	opuC	osmoprotectant transport system substrate-binding protein	ko02010	ABC transporters	COG1732	Periplasmic glycine betaine/choline-binding (lipo)protein of an ABC-type transport system (osmoprotectant binding protein)	[M]	CELLULAR PROCESSES AND SIGNALING	Cell wall/membrane/envelope biogenesis	E	COG1732	(ABC) transporter	Molecular Function: transporter activity (GO:0005215);|Cellular Component: plasma membrane (GO:0005886);|Molecular Function: transmembrane transporter activity (GO:0022857);|Biological Process: glycine betaine transport (GO:0031460);|Cellular Component: periplasmic space (GO:0042597);|Cellular Component: ATP-binding cassette (ABC) transporter complex (GO:0043190);
gene2010	gi|156532167|gb|ABU76993.1|	hypothetical protein ESA_01739 [Cronobacter sakazakii ATCC BAA-894]	Q8ZPK3.1	RecName: Full=Osmoprotectant import permease protein OsmW	esa:ESA_01739	K05846	opuBD	osmoprotectant transport system permease protein	ko02010	ABC transporters	COG1174	ABC-type proline/glycine betaine transport systems, permease component	[E]	METABOLISM	Amino acid transport and metabolism	E	COG1174	(ABC) transporter	Molecular Function: transporter activity (GO:0005215);|Cellular Component: plasma membrane (GO:0005886);|Cellular Component: integral component of membrane (GO:0016021);|Biological Process: transmembrane transport (GO:0055085);|Biological Process: nitrogen compound transport (GO:0071705);
gene2035	gi|490519790|ref|WP_004385277.1|	MULTISPECIES: hypothetical protein [Cronobacter]	P21362.1	RecName: Full=Protein YciF	--	--	--	--	--	--	COG3685	Uncharacterized protein conserved in bacteria	[S]	POORLY CHARACTERIZED	Function unknown	S	COG3685	response to DNA damage stimulus	Biological Process: cellular response to DNA damage stimulus (GO:0006974);
gene2065	gi|696419641|ref|WP_032989448.1|	zinc-dependent alcohol dehydrogenase [Cronobacter sakazakii]	O31186.1	RecName: Full=Alcohol dehydrogenase	csz:CSSP291_08185	K13953	adhP	alcohol dehydrogenase, propanol-preferring	ko00982|ko00980|ko01220|ko00071|ko00626|ko00350|ko00830|ko00625|ko00010	Drug metabolism - cytochrome P450|Metabolism of xenobiotics by cytochrome P450|Degradation of aromatic compounds|Fatty acid degradation|Naphthalene degradation|Tyrosine metabolism|Retinol metabolism|Chloroalkane and chloroalkene degradation|Glycolysis / Gluconeogenesis	COG1064	Zn-dependent alcohol dehydrogenases	[R]	POORLY CHARACTERIZED	General function prediction only	C	COG1064	alcohol dehydrogenase	Molecular Function: alcohol dehydrogenase (NAD) activity (GO:0004022);|Molecular Function: zinc ion binding (GO:0008270);
gene2066	gi|495125269|ref|WP_007850080.1|	MULTISPECIES: aldehyde dehydrogenase [Cronobacter]	Q9RYG9.1	RecName: Full=Aldehyde dehydrogenase	csk:ES15_1865	K00138	aldB	aldehyde dehydrogenase	ko00620|ko00010	Pyruvate metabolism|Glycolysis / Gluconeogenesis	COG1012	NAD-dependent aldehyde dehydrogenases	[C]	METABOLISM	Energy production and conversion	C	COG1012	Dehydrogenase	Molecular Function: aldehyde dehydrogenase (NAD) activity (GO:0004029);
gene2102	gi|501073645|ref|WP_012124587.1|	phage shock protein D [Cronobacter sakazakii]	P0AFV9.1	RecName: Full=Phage shock protein D	esa:ESA_01601	K03971	pspD	phage shock protein D	--	--	--	--	--	--	--	S	ENOG411283P	Phage shock protein	Cellular Component: cytoplasm (GO:0005737);|Cellular Component: plasma membrane (GO:0005886);
gene2103	gi|495143369|ref|WP_007868176.1|	DNA-binding transcriptional activator PspC [Cronobacter sakazakii]	P0AFN4.1	RecName: Full=Phage shock protein C	esa:ESA_01600	K03973	pspC	phage shock protein C	--	--	COG1983	Putative stress-responsive transcriptional regulator	[KT]	INFORMATION STORAGE AND PROCESSING|CELLULAR PROCESSES AND SIGNALING	Transcription |Signal transduction mechanisms	S	COG1983	phage shock protein C	Cellular Component: plasma membrane (GO:0005886);|Biological Process: transcription, DNA-templated (GO:0006351);|Biological Process: regulation of transcription, DNA-templated (GO:0006355);|Cellular Component: integral component of membrane (GO:0016021);
gene2104	gi|490519879|ref|WP_004385364.1|	MULTISPECIES: phage shock protein B [Cronobacter]	P0AFN1.1	RecName: Full=Phage shock protein B	esa:ESA_01599	K03970	pspB	phage shock protein B	--	--	--	--	--	--	--	S	ENOG41123WF	phage shock protein B	Cellular Component: plasma membrane (GO:0005886);|Biological Process: regulation of transcription, DNA-templated (GO:0006355);|Biological Process: phage shock (GO:0009271);|Cellular Component: integral component of membrane (GO:0016021);
gene2105	gi|696419615|ref|WP_032989422.1|	phage shock protein PspA [Cronobacter sakazakii]	P0AFM7.2	RecName: Full=Phage shock protein A	esa:ESA_01598	K03969	pspA	phage shock protein A	--	--	COG1842	Phage shock protein A (IM30), suppresses sigma54-dependent transcription	[KT]	INFORMATION STORAGE AND PROCESSING|CELLULAR PROCESSES AND SIGNALING	Transcription |Signal transduction mechanisms	KT	COG1842	Phage shock protein A	Cellular Component: cytoplasm (GO:0005737);|Cellular Component: plasma membrane (GO:0005886);
gene2122	gi|490521250|ref|WP_004386703.1|	MULTISPECIES: lipoprotein [Cronobacter]	P37723.2	RecName: Full=Osmotically-inducible lipoprotein B; Flags: Precursor	csj:CSK29544_02880	K04062	osmB	osmotically inducible lipoprotein OsmB	--	--	--	--	--	--	--	S	ENOG410XW36	lipoprotein B	Cellular Component: plasma membrane (GO:0005886);|Cellular Component: outer membrane (GO:0019867);
gene2123	gi|696419606|ref|WP_032989413.1|	translation initiation factor [Cronobacter sakazakii]	P08245.1	RecName: Full=Uncharacterized protein YciH	csk:ES15_1807	K03113	EIF1, SUI1	translation initiation factor 1	ko03013	RNA transport	COG0023	Translation initiation factor 1 (eIF-1/SUI1) and related proteins	[J]	INFORMATION STORAGE AND PROCESSING	Translation, ribosomal structure and biogenesis	J	COG0023	translation initiation factor	Biological Process: formation of translation preinitiation complex (GO:0001731);|Biological Process: translation reinitiation (GO:0002188);|Biological Process: IRES-dependent translational initiation of linear mRNA (GO:0002192);|Molecular Function: mRNA binding (GO:0003729);|Molecular Function: translation initiation factor activity (GO:0003743);|Biological Process: regulation of translation (GO:…
gene2170	gi|490519501|ref|WP_004384996.1|	UDP-glucose 6-dehydrogenase [Cronobacter sakazakii]	O86422.2	RecName: Full=UDP-glucose 6-dehydrogenase; Short=UDP-Glc dehydrogenase; Short=UDP-GlcDH; Short=UDPGDH	esa:ESA_01534	K00012	UGDH, ugd	UDPglucose 6-dehydrogenase	ko00040|ko00520|ko00053|ko00500	Pentose and glucuronate interconversions|Amino sugar and nucleotide sugar metabolism|Ascorbate and aldarate metabolism|Starch and sucrose metabolism	COG1004	Predicted UDP-glucose 6-dehydrogenase	[M]	CELLULAR PROCESSES AND SIGNALING	Cell wall/membrane/envelope biogenesis	M	COG1004	UDP-glucose 6-dehydrogenase	Molecular Function: UDP-glucose 6-dehydrogenase activity (GO:0003979);|Biological Process: UDP-glucuronate biosynthetic process (GO:0006065);|Biological Process: lipopolysaccharide biosynthetic process (GO:0009103);|Molecular Function: NAD binding (GO:0051287);
gene2171	gi|495125789|ref|WP_007850600.1|	UTP--glucose-1-phosphate uridylyltransferase [Cronobacter sakazakii]	P0AEP5.2	RecName: Full=UTP--glucose-1-phosphate uridylyltransferase; AltName: Full=Alpha-D-glucosyl-1-phosphate uridylyltransferase; AltName: Full=UDP-glucose pyrophosphorylase; Short=UDPGP; AltName: Full=Uridine diphosphoglucose pyrophosphorylase	esa:ESA_01533	K00963	UGP2, galU, galF	UTP--glucose-1-phosphate uridylyltransferase	ko00040|ko00520|ko00500|ko00052	Pentose and glucuronate interconversions|Amino sugar and nucleotide sugar metabolism|Starch and sucrose metabolism|Galactose metabolism	COG1210	UDP-glucose pyrophosphorylase	[M]	CELLULAR PROCESSES AND SIGNALING	Cell wall/membrane/envelope biogenesis	M	COG1210	utp--glucose-1-phosphate uridylyltransferase	Molecular Function: UTP:glucose-1-phosphate uridylyltransferase activity (GO:0003983);|Biological Process: UDP-glucose metabolic process (GO:0006011);|Biological Process: biosynthetic process (GO:0009058);
gene2354	gi|495175956|ref|WP_007900750.1|	glutathione-dependent formaldehyde dehydrogenase [Cronobacter sakazakii]	P47734.2	RecName: Full=S-(hydroxymethyl)glutathione dehydrogenase; AltName: Full=Glutathione-dependent formaldehyde dehydrogenase; Short=FALDH; Short=FDH	--	--	--	--	--	--	COG1063	Threonine dehydrogenase and related Zn-dependent dehydrogenases	[ER]	METABOLISM|POORLY CHARACTERIZED	Amino acid transport and metabolism |General function prediction only	E	COG1063	Dehydrogenase	Cellular Component: cytoplasm (GO:0005737);|Molecular Function: zinc ion binding (GO:0008270);|Molecular Function: S-(hydroxymethyl)glutathione dehydrogenase activity (GO:0051903);
gene2355	gi|490521967|ref|WP_004387404.1|	hypothetical protein [Cronobacter sakazakii]	--	--	--	--	--	--	--	--	COG5637	Predicted integral membrane protein	[S]	POORLY CHARACTERIZED	Function unknown	S	COG5637	Cyclase dehydrase	--
gene2404	gi|490522559|ref|WP_004387980.1|	transcriptional regulator SdiA [Cronobacter sakazakii]	P07026.2	RecName: Full=Regulatory protein SdiA	esa:ESA_01307	K07782	sdiA	LuxR family transcriptional regulator, quorum-sensing system regulator SdiA	ko02020|ko02024	Two-component system|Quorum sensing	COG2771	DNA-binding HTH domain-containing proteins	[K]	INFORMATION STORAGE AND PROCESSING	Transcription	K	COG2771	Transcriptional regulator, luxr family	Molecular Function: DNA binding (GO:0003677);|Biological Process: transcription, DNA-templated (GO:0006351);|Biological Process: cell cycle (GO:0007049);|Biological Process: positive regulation of cytokinesis (GO:0032467);|Biological Process: cell division (GO:0051301);|Biological Process: positive regulation of DNA-templated transcription, initiation (GO:2000144);
gene2448	gi|490522716|ref|WP_004388133.1|	MULTISPECIES: hypothetical protein [Cronobacter]	P64518.1	RecName: Full=Uncharacterized protein YodC	--	--	--	--	--	--	COG5475	Uncharacterized small protein	[S]	POORLY CHARACTERIZED	Function unknown	S	COG5475	cytoplasmic protein	--
gene2512	gi|696418460|ref|WP_032988326.1|	MULTISPECIES: mannose-1-phosphate guanyltransferase [Cronobacter]	Q8X7P1.1	RecName: Full=Mannose-1-phosphate guanylyltransferase 1; AltName: Full=GDP-mannose pyrophosphorylase 1; Short=GMP 1; Short=GMPP 1	cdm:AFK67_13225	K00971	manC, cpsB	mannose-1-phosphate guanylyltransferase	ko00520|ko00051	Amino sugar and nucleotide sugar metabolism|Fructose and mannose metabolism	COG0836	Mannose-1-phosphate guanylyltransferase	[M]	CELLULAR PROCESSES AND SIGNALING	Cell wall/membrane/envelope biogenesis	G	COG0662	Mannose-1-phosphate guanylyltransferase Mannose-6-phosphate isomerase	Biological Process: polysaccharide biosynthetic process (GO:0000271);|Molecular Function: mannose-1-phosphate guanylyltransferase activity (GO:0004475);|Molecular Function: GTP binding (GO:0005525);|Biological Process: GDP-mannose biosynthetic process (GO:0009298);
gene2513	gi|696418459|ref|WP_032988325.1|	colanic acid biosynthesis glycosyltransferase WcaI [Cronobacter sakazakii]	P32057.1	RecName: Full=Putative colanic acid biosynthesis glycosyl transferase WcaI	cdm:AFK67_13230	K03208	wcaI	colanic acid biosynthesis glycosyl transferase WcaI	--	--	COG0438	Glycosyltransferase	[M]	CELLULAR PROCESSES AND SIGNALING	Cell wall/membrane/envelope biogenesis	M	COG0438	Glycosyl transferase (Group 1	Biological Process: lipopolysaccharide biosynthetic process (GO:0009103);|Molecular Function: transferase activity, transferring glycosyl groups (GO:0016757);|Biological Process: slime layer polysaccharide biosynthetic process (GO:0045228);
gene2514	gi|495005926|ref|WP_007731940.1|	MULTISPECIES: GDP-mannose mannosyl hydrolase [Cronobacter]	P65553.1	RecName: Full=GDP-mannose mannosyl hydrolase; Short=GDPMH	cdm:AFK67_13235	K03207	wcaH	colanic acid biosynthesis protein WcaH	--	--	COG0494	NTP pyrophosphohydrolases including oxidative damage repair enzymes	[LR]	INFORMATION STORAGE AND PROCESSING|POORLY CHARACTERIZED	Replication, recombination and repair |General function prediction only	L	COG0494	Nudix hydrolase	Molecular Function: magnesium ion binding (GO:0000287);|Molecular Function: GDP-mannose mannosyl hydrolase activity (GO:0008727);|Molecular Function: manganese ion binding (GO:0030145);
gene2515	gi|495005929|ref|WP_007731943.1|	MULTISPECIES: GDP-fucose synthetase [Cronobacter]	P32055.2	RecName: Full=GDP-L-fucose synthase; AltName: Full=GDP-4-keto-6-deoxy-D-mannose-3,5-epimerase-4-reductase	cdm:AFK67_13240	K02377	TSTA3, fcl	GDP-L-fucose synthase	ko00520|ko00051	Amino sugar and nucleotide sugar metabolism|Fructose and mannose metabolism	COG0451	Nucleoside-diphosphate-sugar epimerases	[MG]	CELLULAR PROCESSES AND SIGNALING|METABOLISM	Cell wall/membrane/envelope biogenesis |Carbohydrate transport and metabolism	M	COG0451	Nad-dependent epimerase dehydratase	Cellular Component: cytoplasm (GO:0005737);|Biological Process: colanic acid biosynthetic process (GO:0009242);|Molecular Function: isomerase activity (GO:0016853);|Biological Process: 'de novo' GDP-L-fucose biosynthetic process (GO:0042351);|Molecular Function: GDP-L-fucose synthase activity (GO:0050577);|Molecular Function: coenzyme binding (GO:0050662);
gene2516	gi|490521316|ref|WP_004386768.1|	MULTISPECIES: GDP-mannose 4,6-dehydratase [Cronobacter]	P0AC90.1	RecName: Full=GDP-mannose 4,6-dehydratase; AltName: Full=GDP-D-mannose dehydratase	esa:ESA_01165	K01711	gmd, GMDS	GDPmannose 4,6-dehydratase	ko00520|ko00051	Amino sugar and nucleotide sugar metabolism|Fructose and mannose metabolism	COG1089	GDP-D-mannose dehydratase	[M]	CELLULAR PROCESSES AND SIGNALING	Cell wall/membrane/envelope biogenesis	M	COG1089	GDP-mannose 4,6-dehydratase	Molecular Function: GDP-mannose 4,6-dehydratase activity (GO:0008446);|Biological Process: GDP-mannose metabolic process (GO:0019673);|Biological Process: 'de novo' GDP-L-fucose biosynthetic process (GO:0042351);
gene2518	gi|696418458|ref|WP_032988324.1|	colanic acid biosynthesis glycosyltransferase WcaE [Cronobacter sakazakii]	P71239.2	RecName: Full=Putative colanic acid biosynthesis glycosyl transferase WcaE	csj:CSK29544_02482	K13683	wcaE	putative colanic acid biosynthesis glycosyltransferase	--	--	COG0463	Glycosyltransferases involved in cell wall biogenesis	[M]	CELLULAR PROCESSES AND SIGNALING	Cell wall/membrane/envelope biogenesis	M	COG0463	Glycosyl transferase, family 2	Biological Process: lipopolysaccharide biosynthetic process (GO:0009103);|Molecular Function: transferase activity, transferring glycosyl groups (GO:0016757);|Biological Process: slime layer polysaccharide biosynthetic process (GO:0045228);
gene2519	gi|490521313|ref|WP_004386765.1|	putative colanic acid polymerase WcaD [Cronobacter sakazakii]	P71238.2	RecName: Full=Putative colanic acid polymerase	esa:ESA_01162	K13620	wcaD	putative colanic acid polymerase	--	--	--	--	--	--	--	M	ENOG410ZIK0	Colanic acid	Cellular Component: plasma membrane (GO:0005886);|Biological Process: lipopolysaccharide biosynthetic process (GO:0009103);|Cellular Component: integral component of membrane (GO:0016021);|Biological Process: slime layer polysaccharide biosynthetic process (GO:0045228);
gene2522	gi|504541428|ref|WP_014728530.1|	colanic acid biosynthesis glycosyltransferase WcaA [Cronobacter sakazakii]	P77414.1	RecName: Full=Putative colanic acid biosynthesis glycosyl transferase WcaA	--	--	--	--	--	--	COG0463	Glycosyltransferases involved in cell wall biogenesis	[M]	CELLULAR PROCESSES AND SIGNALING	Cell wall/membrane/envelope biogenesis	M	COG0463	Glycosyl transferase, family 2	Biological Process: lipopolysaccharide biosynthetic process (GO:0009103);|Molecular Function: transferase activity, transferring glycosyl groups (GO:0016757);|Biological Process: slime layer polysaccharide biosynthetic process (GO:0045228);
gene2523	gi|696418456|ref|WP_032988322.1|	tyrosine-protein kinase [Cronobacter sakazakii]	Q9F7B1.1	RecName: Full=Tyrosine-protein kinase wzc	esa:ESA_01158	K16692	etk-wzc	tyrosine-protein kinase Etk/Wzc	--	--	COG3206	Uncharacterized protein involved in exopolysaccharide biosynthesis	[M]	CELLULAR PROCESSES AND SIGNALING	Cell wall/membrane/envelope biogenesis	D	COG0489	ATP-binding protein	Molecular Function: protein tyrosine kinase activity (GO:0004713);|Molecular Function: ATP binding (GO:0005524);|Cellular Component: plasma membrane (GO:0005886);|Biological Process: lipopolysaccharide biosynthetic process (GO:0009103);|Cellular Component: integral component of membrane (GO:0016021);|Biological Process: extracellular polysaccharide biosynthetic process (GO:0045226);
gene2524	gi|156531598|gb|ABU76424.1|	hypothetical protein ESA_01157 [Cronobacter sakazakii ATCC BAA-894]	Q9F7B2.1	RecName: Full=Low molecular weight protein-tyrosine-phosphatase Wzb	esa:ESA_01157	K01104	E3.1.3.48	protein-tyrosine phosphatase	--	--	COG0394	Protein-tyrosine-phosphatase	[T]	CELLULAR PROCESSES AND SIGNALING	Signal transduction mechanisms	T	COG0394	PHOsphatase	Biological Process: polysaccharide biosynthetic process (GO:0000271);|Molecular Function: protein tyrosine phosphatase activity (GO:0004725);
gene2525	gi|490521307|ref|WP_004386759.1|	polysaccharide export protein Wza [Cronobacter sakazakii]	Q8ZNQ9.1	RecName: Full=Putative polysaccharide export protein wza; Flags: Precursor	esa:ESA_01156	K01991	ABC-2.OM, wza	polysaccharide biosynthesis/export protein	--	--	COG1596	Periplasmic protein involved in polysaccharide export	[M]	CELLULAR PROCESSES AND SIGNALING	Cell wall/membrane/envelope biogenesis	M	COG1596	polysaccharide transmembrane transporter activity	Biological Process: polysaccharide biosynthetic process (GO:0000271);|Biological Process: ion transport (GO:0006811);|Cellular Component: cell outer membrane (GO:0009279);|Molecular Function: polysaccharide transmembrane transporter activity (GO:0015159);|Molecular Function: porin activity (GO:0015288);|Cellular Component: pore complex (GO:0046930);
gene2545	gi|490521050|ref|WP_004386507.1|	fructose-bisphosphate aldolase [Cronobacter sakazakii]	P0A992.2	RecName: Full=Fructose-bisphosphate aldolase class 1; AltName: Full=Fructose-bisphosphate aldolase class I; Short=FBP aldolase	csz:CSSP291_05410	K11645	fbaB	fructose-bisphosphate aldolase, class I	ko00710|ko00680|ko01200|ko01230|ko00030|ko00051|ko00010	Carbon fixation in photosynthetic organisms|Methane metabolism|Carbon metabolism|Biosynthesis of amino acids|Pentose phosphate pathway|Fructose and mannose metabolism|Glycolysis / Gluconeogenesis	COG1830	DhnA-type fructose-1,6-bisphosphate aldolase and related enzymes	[G]	METABOLISM	Carbohydrate transport and metabolism	G	COG1830	Aldolase	Molecular Function: fructose-bisphosphate aldolase activity (GO:0004332);|Cellular Component: cytoplasm (GO:0005737);|Biological Process: glycolytic process (GO:0006096);
gene2570	gi|696418440|ref|WP_032988306.1|	hypothetical protein [Cronobacter sakazakii]	--	--	--	--	--	--	--	--	--	--	--	--	--	S	ENOG410YTXA	NA	--
gene2571	gi|696418439|ref|WP_032988305.1|	hypothetical protein [Cronobacter sakazakii]	--	--	--	--	--	--	--	--	--	--	--	--	--	S	ENOG4111HN1	NA	--
gene2785	gi|490522399|ref|WP_004387824.1|	DNA-binding transcriptional regulator RamA [Cronobacter sakazakii]	Q48413.1	RecName: Full=Transcriptional activator RamA	esa:ESA_00920	K18325	ramA	AraC family of transcriptional regulator, multidrug resistance transcriptional activator	--	--	COG2207	AraC-type DNA-binding domain-containing proteins	[K]	INFORMATION STORAGE AND PROCESSING	Transcription	K	COG2207	Transcriptional Regulator AraC Family	Molecular Function: DNA binding transcription factor activity (GO:0003700);|Biological Process: transcription, DNA-templated (GO:0006351);|Molecular Function: sequence-specific DNA binding (GO:0043565);
gene2854	gi|494989726|ref|WP_007715746.1|	hypothetical protein [Cronobacter dublinensis]	P64543.1	RecName: Full=Uncharacterized protein YpeC; Flags: Precursor	--	--	--	--	--	--	--	--	--	--	--	S	ENOG4111T5E	Conserved Protein	--
gene2907	gi|495169033|ref|WP_007893829.1|	MULTISPECIES: transaldolase [Cronobacter]	Q8ZN83.1	RecName: Full=Transaldolase A	esa:ESA_00789	K00616	E2.2.1.2, talA, talB	transaldolase	ko01200|ko00030|ko01230	Carbon metabolism|Pentose phosphate pathway|Biosynthesis of amino acids	COG0176	Transaldolase	[G]	METABOLISM	Carbohydrate transport and metabolism	G	COG0176	Transaldolase is important for the balance of metabolites in the pentose-phosphate pathway (By similarity)	Molecular Function: sedoheptulose-7-phosphate:D-glyceraldehyde-3-phosphate glyceronetransferase activity (GO:0004801);|Cellular Component: cytoplasm (GO:0005737);|Biological Process: carbohydrate metabolic process (GO:0005975);|Biological Process: pentose-phosphate shunt (GO:0006098);
gene2908	gi|696418871|ref|WP_032988728.1|	transketolase [Cronobacter sakazakii]	P33570.1	RecName: Full=Transketolase 2; Short=TK 2	esa:ESA_00788	K00615	E2.2.1.1, tktA, tktB	transketolase	ko00710|ko01200|ko01230|ko00030|ko01051	Carbon fixation in photosynthetic organisms|Carbon metabolism|Biosynthesis of amino acids|Pentose phosphate pathway|Biosynthesis of ansamycins	COG0021	Transketolase	[G]	METABOLISM	Carbohydrate transport and metabolism	G	COG0021	Transketolase	Molecular Function: transketolase activity (GO:0004802);|Cellular Component: cytosol (GO:0005829);|Biological Process: metabolic process (GO:0008152);|Molecular Function: metal ion binding (GO:0046872);
gene2974	gi|657886811|ref|WP_029590932.1|	stationary phase inducible protein CsiE [Cronobacter sakazakii]	P54901.3	RecName: Full=Stationary phase-inducible protein CsiE	--	--	--	--	--	--	COG3711	Transcriptional antiterminator	[K]	INFORMATION STORAGE AND PROCESSING	Transcription	K	COG3711	antiterminator	Biological Process: regulation of transcription, DNA-templated (GO:0006355);
gene3016	gi|655997773|ref|WP_029039329.1|	thiamine pyrophosphate-requiring protein [Cronobacter sakazakii]	P96591.1	RecName: Full=Putative thiamine pyrophosphate-containing protein YdaP	csj:CSK29544_01882	K00156	poxB	pyruvate dehydrogenase (quinone)	ko00620	Pyruvate metabolism	COG0028	Thiamine pyrophosphate-requiring enzymes [acetolactate synthase, pyruvate dehydrogenase (cytochrome), glyoxylate carboligase, phosphonopyruvate decarboxylase]	[EH]	METABOLISM|METABOLISM	Amino acid transport and metabolism |Coenzyme transport and metabolism	E	COG0028	acetolactate synthase	Molecular Function: magnesium ion binding (GO:0000287);|Molecular Function: catalytic activity (GO:0003824);|Molecular Function: thiamine pyrophosphate binding (GO:0030976);
gene3132	gi|490522495|ref|WP_004387918.1|	MULTISPECIES: sulfate adenylyltransferase subunit 2 [Cronobacter]	A7MJ68.1	RecName: Full=Sulfate adenylyltransferase subunit 2; AltName: Full=ATP-sulfurylase small subunit; AltName: Full=Sulfate adenylate transferase; Short=SAT	esa:ESA_00539	K00957	cysD	sulfate adenylyltransferase subunit 2	ko00230|ko00920|ko00261|ko00450	Purine metabolism|Sulfur metabolism|Monobactam biosynthesis|Selenocompound metabolism	COG0175	3'-phosphoadenosine 5'-phosphosulfate sulfotransferase (PAPS reductase)/FAD synthetase and related enzymes	[EH]	METABOLISM|METABOLISM	Amino acid transport and metabolism |Coenzyme transport and metabolism	P	COG0175	Reduction of activated sulfate into sulfite (By similarity)	Molecular Function: sulfate adenylyltransferase (ATP) activity (GO:0004781);|Molecular Function: ATP binding (GO:0005524);|Biological Process: sulfate reduction (GO:0019419);|Biological Process: hydrogen sulfide biosynthetic process (GO:0070814);
gene3174	gi|696417996|ref|WP_032987868.1|	prepilin-type N-terminal cleavage/methylation domain-containing protein [Cronobacter sakazakii]	P08372.1	RecName: Full=Prepilin peptidase-dependent protein C; Flags: Precursor	csk:ES15_0752	K02681	ppdC	prepilin peptidase dependent protein C	--	--	COG4967	Tfp pilus assembly protein PilV	[NU]	CELLULAR PROCESSES AND SIGNALING|CELLULAR PROCESSES AND SIGNALING	Cell motility |Intracellular trafficking, secretion, and vesicular transport	U	COG4967	type IV pilus modification protein PilV	--
gene3184	gi|423236615|emb|CCK08306.1|	Hypothetical lipoprotein ygdR precursor [Cronobacter sakazakii 696]	P65295.1	RecName: Full=Uncharacterized lipoprotein YgdR; Flags: Precursor	--	--	--	--	--	--	--	--	--	--	--	S	ENOG4111UKF	lipoprotein YgdR	Cellular Component: plasma membrane (GO:0005886);
gene3238	gi|696418027|ref|WP_032987899.1|	oxidative stress defense protein [Cronobacter sakazakii]	P0ADS7.1	RecName: Full=Uncharacterized protein YggE	csj:CSK29544_01676	K09807	K09807	uncharacterized protein	--	--	COG2968	Uncharacterized conserved protein	[S]	POORLY CHARACTERIZED	Function unknown	S	COG2968	Membrane	--
gene3251	gi|495071312|ref|WP_007796137.1|	MULTISPECIES: MFS transporter [Cronobacter]	P0AEP2.1	RecName: Full=Galactose-proton symporter; AltName: Full=Galactose transporter	esa:ESA_00399	K08137	galP	MFS transporter, SP family, galactose:H+ symporter	--	--	COG0477	Permeases of the major facilitator superfamily	[GEPR]	METABOLISM|METABOLISM|METABOLISM|POORLY CHARACTERIZED	Carbohydrate transport and metabolism |Amino acid transport and metabolism |Inorganic ion transport and metabolism |General function prediction only	G	ENOG410XNQK	Transporter	Cellular Component: plasma membrane (GO:0005886);|Biological Process: carbohydrate transport (GO:0008643);|Molecular Function: symporter activity (GO:0015293);|Cellular Component: integral component of membrane (GO:0016021);
gene3302	gi|490522823|ref|WP_004388238.1|	geranylgeranyl pyrophosphate synthetase [Cronobacter sakazakii]	P21684.1	RecName: Full=Geranylgeranyl diphosphate synthase; Short=GGPP synthase; AltName: Full=Farnesyltranstransferase	esa:ESA_00347	K13789	GGPS	geranylgeranyl diphosphate synthase, type II	ko00900	Terpenoid backbone biosynthesis	COG0142	Geranylgeranyl pyrophosphate synthase	[H]	METABOLISM	Coenzyme transport and metabolism	H	COG0142	synthase	Molecular Function: farnesyltranstransferase activity (GO:0004311);|Biological Process: carotenoid biosynthetic process (GO:0016117);|Biological Process: geranylgeranyl diphosphate biosynthetic process (GO:0033386);|Molecular Function: metal ion binding (GO:0046872);
gene3303	gi|696418059|ref|WP_032987931.1|	type 2 isopentenyl-diphosphate Delta-isomerase [Cronobacter sakazakii]	A7MPA0.1	RecName: Full=Isopentenyl-diphosphate delta-isomerase; Short=IPP isomerase; AltName: Full=Isopentenyl diphosphate:dimethylallyl diphosphate isomerase; AltName: Full=Isopentenyl pyrophosphate isomerase; AltName: Full=Type 2 isopentenyl diphosphate isomerase; Short=IDI-2	csz:CSSP291_01560	K01823	idi, IDI	isopentenyl-diphosphate Delta-isomerase	ko00900	Terpenoid backbone biosynthesis	COG1304	L-lactate dehydrogenase (FMN-dependent) and related alpha-hydroxy acid dehydrogenases	[C]	METABOLISM	Energy production and conversion	C	COG1304	Catalyzes the 1,3-allylic rearrangement of the homoallylic substrate isopentenyl (IPP) to its allylic isomer, dimethylallyl diphosphate (DMAPP) (By similarity)	Molecular Function: isopentenyl-diphosphate delta-isomerase activity (GO:0004452);|Cellular Component: cytoplasm (GO:0005737);|Biological Process: isoprenoid biosynthetic process (GO:0008299);|Molecular Function: FMN binding (GO:0010181);|Molecular Function: oxidoreductase activity (GO:0016491);|Molecular Function: metal ion binding (GO:0046872);
gene3304	gi|655997436|ref|WP_029039008.1|	zeaxanthin glucosyltransferase [Cronobacter sakazakii]	P21686.1	RecName: Full=Zeaxanthin glucosyltransferase	csj:CSK29544_01600	K14596	crtX	zeaxanthin glucosyltransferase	ko00906	Carotenoid biosynthesis	COG1819	Glycosyl transferases, related to UDP-glucuronosyltransferase	[GC]	METABOLISM|METABOLISM	Carbohydrate transport and metabolism |Energy production and conversion	S	COG1819	Transferase	Biological Process: carotenoid biosynthetic process (GO:0016117);|Molecular Function: transferase activity, transferring hexosyl groups (GO:0016758);|Biological Process: antibiotic metabolic process (GO:0016999);
gene3306	gi|696418061|ref|WP_032987933.1|	phytoene dehydrogenase [Cronobacter sakazakii]	P21685.1	RecName: Full=Phytoene desaturase (lycopene-forming); AltName: Full=4-step phytoene desaturase; AltName: Full=Phytoene dehydrogenase	csz:CSSP291_01545	K10027	crtI	phytoene desaturase	ko00906	Carotenoid biosynthesis	COG1233	Phytoene dehydrogenase and related proteins	[Q]	METABOLISM	Secondary metabolites biosynthesis, transport and catabolism	Q	COG1233	phytoene	Cellular Component: plasma membrane (GO:0005886);|Biological Process: carotenoid biosynthetic process (GO:0016117);|Biological Process: carotene biosynthetic process (GO:0016120);|Molecular Function: oxidoreductase activity, acting on the CH-CH group of donors (GO:0016627);|Molecular Function: FAD binding (GO:0071949);
gene3354	gi|490519367|ref|WP_004384865.1|	MULTISPECIES: NAD(P)-dependent oxidoreductase [Cronobacter]	P0AG85.1	RecName: Full=Uncharacterized oxidoreductase YghA	--	--	--	--	--	--	COG1028	Dehydrogenases with different specificities (related to short-chain alcohol dehydrogenases)	[IQR]	METABOLISM|METABOLISM|POORLY CHARACTERIZED	Lipid transport and metabolism |Secondary metabolites biosynthesis, transport and catabolism |General function prediction only	S	ENOG410XNUN	Short-chain dehydrogenase reductase Sdr	Molecular Function: oxidoreductase activity (GO:0016491);
gene3536	gi|696418260|ref|WP_032988132.1|	carbon-phosphorus lyase subunit PhnH [Cronobacter sakazakii]	P16686.1	RecName: Full=Alpha-D-ribose 1-methylphosphonate 5-triphosphate synthase subunit PhnH; Short=RPnTP synthase subunit PhnH	esa:ESA_00130	K06165	phnH	alpha-D-ribose 1-methylphosphonate 5-triphosphate synthase subunit PhnH	ko00440	Phosphonate and phosphinate metabolism	COG3625	Uncharacterized enzyme of phosphonate metabolism	[P]	METABOLISM	Inorganic ion transport and metabolism	P	COG3625	phosphonate C-P lyase system protein PhnH	Biological Process: organic phosphonate catabolic process (GO:0019700);|Molecular Function: identical protein binding (GO:0042802);|Molecular Function: alpha-D-ribose 1-methylphosphonate 5-triphosphate synthase activity (GO:0061693);|Cellular Component: alpha-D-ribose 1-methylphosphonate 5-triphosphate synthase complex (GO:0061694);
gene3543	gi|387849915|gb|AFJ98012.1|	inner membrane protein YjcH [Cronobacter sakazakii ES15]	P0AF54.1	RecName: Full=Inner membrane protein YjcH	--	--	--	--	--	--	COG3162	Predicted membrane protein	[S]	POORLY CHARACTERIZED	Function unknown	S	COG3162	Membrane	Cellular Component: plasma membrane (GO:0005886);|Cellular Component: integral component of membrane (GO:0016021);
gene3544	gi|696418188|ref|WP_032988060.1|	cation acetate symporter [Cronobacter sakazakii]	A4W5I3.1	RecName: Full=Cation/acetate symporter ActP; AltName: Full=Acetate permease; AltName: Full=Acetate transporter ActP	esa:ESA_00120	K14393	actP	cation/acetate symporter	--	--	COG4147	Predicted symporter	[R]	POORLY CHARACTERIZED	General function prediction only	S	COG4147	solute symporter	Cellular Component: integral component of plasma membrane (GO:0005887);|Biological Process: sodium ion transport (GO:0006814);|Molecular Function: acetate transmembrane transporter activity (GO:0015123);|Molecular Function: symporter activity (GO:0015293);|Molecular Function: glycolate transmembrane transporter activity (GO:0043879);
gene3548	gi|696418192|ref|WP_032988064.1|	glutathione S-transferase [Cronobacter sakazakii]	Q9P6M1.3	RecName: Full=Glutathione S-transferase 3; AltName: Full=GST-III	csj:CSK29544_01410	K00799	GST, gst	glutathione S-transferase	ko00982|ko00480|ko00980	Drug metabolism - cytochrome P450|Glutathione metabolism|Metabolism of xenobiotics by cytochrome P450	COG0625	Glutathione S-transferase	[O]	CELLULAR PROCESSES AND SIGNALING	Posttranslational modification, protein turnover, chaperones	O	ENOG410XV35	glutathione Stransferase	Molecular Function: glutathione transferase activity (GO:0004364);|Molecular Function: glutathione peroxidase activity (GO:0004602);|Cellular Component: cytoplasm (GO:0005737);|Cellular Component: endoplasmic reticulum (GO:0005783);|Biological Process: glutathione metabolic process (GO:0006749);|Biological Process: removal of superoxide radicals (GO:0019430);
gene3566	gi|495146572|ref|WP_007871379.1|	phage shock protein G [Cronobacter sakazakii]	P32696.2	RecName: Full=Phage shock protein G	--	--	--	--	--	--	--	--	--	--	--	S	ENOG411217G	Phage shock protein G	Cellular Component: plasma membrane (GO:0005886);|Biological Process: phage shock (GO:0009271);|Cellular Component: integral component of membrane (GO:0016021);
gene3586	gi|490522095|ref|WP_004387528.1|	membrane protein [Cronobacter sakazakii]	P32689.1	RecName: Full=Uncharacterized lipoprotein YjbH; Flags: Precursor	--	--	--	--	--	--	--	--	--	--	--	S	ENOG410XQV2	(LipO)protein	Cellular Component: plasma membrane (GO:0005886);|Biological Process: extracellular polysaccharide biosynthetic process (GO:0045226);
gene3587	gi|696418217|ref|WP_032988089.1|	hypothetical protein [Cronobacter sakazakii]	P32688.1	RecName: Full=Uncharacterized protein YjbG; Flags: Precursor	--	--	--	--	--	--	--	--	--	--	--	S	ENOG4111E8R	Periplasmic Protein	Biological Process: extracellular polysaccharide biosynthetic process (GO:0045226);
gene3588	gi|696418219|ref|WP_032988091.1|	hypothetical protein [Cronobacter sakazakii]	P32687.2	RecName: Full=Uncharacterized lipoprotein YjbF; Flags: Precursor	--	--	--	--	--	--	--	--	--	--	--	S	ENOG410XP91	(LipO)protein	Cellular Component: plasma membrane (GO:0005886);|Cellular Component: integral component of cell outer membrane (GO:0045203);|Biological Process: extracellular polysaccharide biosynthetic process (GO:0045226);
gene3606	gi|490522078|ref|WP_004387511.1|	isocitrate lyase [Cronobacter sakazakii]	P0A9G7.1	RecName: Full=Isocitrate lyase; Short=ICL; AltName: Full=Isocitrase; AltName: Full=Isocitratase	esa:ESA_00054	K01637	E4.1.3.1, aceA	isocitrate lyase	ko01200|ko00630	Carbon metabolism|Glyoxylate and dicarboxylate metabolism	COG2224	Isocitrate lyase	[C]	METABOLISM	Energy production and conversion	C	COG2224	Isocitrate lyase	Molecular Function: isocitrate lyase activity (GO:0004451);|Biological Process: glyoxylate cycle (GO:0006097);|Biological Process: tricarboxylic acid cycle (GO:0006099);|Molecular Function: metal ion binding (GO:0046872);
gene3607	gi|495166770|ref|WP_007891567.1|	malate synthase A [Cronobacter sakazakii]	P08997.1	RecName: Full=Malate synthase A; Short=MSA	csj:CSK29544_01334	K01638	aceB, glcB	malate synthase	ko01200|ko00630|ko00620	Carbon metabolism|Glyoxylate and dicarboxylate metabolism|Pyruvate metabolism	COG2225	Malate synthase	[C]	METABOLISM	Energy production and conversion	C	COG2225	malate synthase	Molecular Function: malate synthase activity (GO:0004474);|Cellular Component: cytoplasm (GO:0005737);|Biological Process: glyoxylate cycle (GO:0006097);|Biological Process: tricarboxylic acid cycle (GO:0006099);
gene3623	gi|696419474|ref|WP_032989292.1|	ribosome rescue factor A [Cronobacter sakazakii]	P36675.1	RecName: Full=Alternative ribosome-rescue factor A	csz:CSSP291_00150	K09890	arfA	alternative ribosome-rescue factor	--	--	COG3036	Uncharacterized protein conserved in bacteria	[S]	POORLY CHARACTERIZED	Function unknown	S	COG3036	rescue of stalled ribosome	Molecular Function: tRNA binding (GO:0000049);|Molecular Function: rRNA binding (GO:0019843);|Molecular Function: ribosomal large subunit binding (GO:0043023);|Biological Process: rescue of stalled ribosome (GO:0072344);
gene3674	gi|696417596|ref|WP_032987470.1|	nicotinate phosphoribosyltransferase [Cronobacter sakazakii]	P75067.1	RecName: Full=Uncharacterized protein MG037 homolog	esa:ESA_04384	K03462	NAMPT	nicotinamide phosphoribosyltransferase	ko00760	Nicotinate and nicotinamide metabolism	COG1488	Nicotinic acid phosphoribosyltransferase	[H]	METABOLISM	Coenzyme transport and metabolism	H	COG1488	Nicotinate phosphoribosyltransferase	Molecular Function: nicotinate-nucleotide diphosphorylase (carboxylating) activity (GO:0004514);|Biological Process: NAD biosynthetic process (GO:0009435);
gene3675	gi|696417598|ref|WP_032987472.1|	ribose-phosphate pyrophosphokinase [Cronobacter sakazakii]	Q8EAQ9.1	RecName: Full=Ribose-phosphate pyrophosphokinase; Short=RPPK; AltName: Full=5-phospho-D-ribosyl alpha-1-diphosphate; AltName: Full=Phosphoribosyl diphosphate synthase; AltName: Full=Phosphoribosyl pyrophosphate synthase; Short=P-Rib-PP synthase; Short=PRPP synthase; Short=PRPPase	csj:CSK29544_01267	K00948	PRPS, prsA	ribose-phosphate pyrophosphokinase	ko00230|ko01230|ko00030|ko01200	Purine metabolism|Biosynthesis of amino acids|Pentose phosphate pathway|Carbon metabolism	COG0462	Phosphoribosylpyrophosphate synthetase	[FE]	METABOLISM|METABOLISM	Nucleotide transport and metabolism |Amino acid transport and metabolism	F	COG0462	Phosphoribosyl pyrophosphate synthase	Molecular Function: magnesium ion binding (GO:0000287);|Molecular Function: ribose phosphate diphosphokinase activity (GO:0004749);|Molecular Function: ATP binding (GO:0005524);|Cellular Component: cytoplasm (GO:0005737);|Biological Process: 5-phosphoribose 1-diphosphate biosynthetic process (GO:0006015);|Biological Process: nucleoside metabolic process (GO:0009116);|Biological Process: ribonucle…
gene3759	gi|696417657|ref|WP_032987531.1|	sn-glycerol-3-phosphate ABC transporter substrate-binding protein [Cronobacter sakazakii]	Q7CPK0.1	RecName: Full=sn-glycerol-3-phosphate-binding periplasmic protein UgpB; Flags: Precursor	cmj:AFK66_001180	K05813	ugpB	sn-glycerol 3-phosphate transport system substrate-binding protein	ko02010	ABC transporters	COG1653	ABC-type sugar transport system, periplasmic component	[G]	METABOLISM	Carbohydrate transport and metabolism	G	COG1653	transporter activity	Cellular Component: periplasmic space (GO:0042597);|Biological Process: transmembrane transport (GO:0055085);
gene3827	gi|156534542|gb|ABU79368.1|	hypothetical protein ESA_04187 [Cronobacter sakazakii ATCC BAA-894]	P70736.1	RecName: Full=Uncharacterized protein ACIAD3023; AltName: Full=ORF2	--	--	--	--	--	--	COG1764	Predicted redox protein, regulator of disulfide bond formation	[O]	CELLULAR PROCESSES AND SIGNALING	Posttranslational modification, protein turnover, chaperones	O	COG1764	Organic hydroperoxide resistance protein	Biological Process: response to oxidative stress (GO:0006979);
gene3870	gi|696417750|ref|WP_032987624.1|	hypothetical protein [Cronobacter sakazakii]	P77324.1	RecName: Full=Putative xanthine dehydrogenase YagS FAD-binding subunit	esa:ESA_04145	K11178	yagS	xanthine dehydrogenase YagS FAD-binding subunit	ko00230	Purine metabolism	COG1319	Aerobic-type carbon monoxide dehydrogenase, middle subunit CoxM/CutM homologs	[C]	METABOLISM	Energy production and conversion	C	COG1319	Dehydrogenase	Molecular Function: xanthine dehydrogenase activity (GO:0004854);|Biological Process: purine nucleobase metabolic process (GO:0006144);|Biological Process: purine ribonucleoside salvage (GO:0006166);|Molecular Function: oxidoreductase activity, acting on CH-OH group of donors (GO:0016614);|Molecular Function: oxidoreductase activity, acting on the aldehyde or oxo group of donors (GO:0016903);|Cel…
gene3997	gi|696418668|ref|WP_032988529.1|	hypothetical protein [Cronobacter sakazakii]	--	--	--	--	--	--	--	--	--	--	--	--	--	--	--	--	--
gene3998	gi|490522116|ref|WP_004387548.1|	hypothetical protein [Cronobacter sakazakii]	--	--	--	--	--	--	--	--	--	--	--	--	--	--	--	--	--
gene3999	gi|490522115|ref|WP_004387547.1|	MULTISPECIES: phosphate ABC transporter substrate-binding protein [Cronobacter]	P0AG82.1	RecName: Full=Phosphate-binding protein PstS; Short=PBP; Flags: Precursor	esa:ESA_03997	K02040	pstS	phosphate transport system substrate-binding protein	ko02020|ko02010	Two-component system|ABC transporters	COG0226	ABC-type phosphate transport system, periplasmic component	[P]	METABOLISM	Inorganic ion transport and metabolism	P	COG0226	phosphate abc transporter	Biological Process: phosphate ion transport (GO:0006817);|Biological Process: cellular response to DNA damage stimulus (GO:0006974);|Biological Process: response to radiation (GO:0009314);|Biological Process: regulation of phosphatase activity (GO:0010921);|Cellular Component: outer membrane-bounded periplasmic space (GO:0030288);|Biological Process: phosphate ion transmembrane transport (GO:0035…
gene4000	gi|490522114|ref|WP_004387546.1|	MULTISPECIES: phosphate transporter permease subunit PstC [Cronobacter]	P0AGH9.1	RecName: Full=Phosphate transport system permease protein PstC	esa:ESA_03996	K02037	pstC	phosphate transport system permease protein	ko02010	ABC transporters	COG0573	ABC-type phosphate transport system, permease component	[P]	METABOLISM	Inorganic ion transport and metabolism	P	COG0573	phosphate abc transporter	Molecular Function: inorganic phosphate transmembrane transporter activity (GO:0005315);|Cellular Component: plasma membrane (GO:0005886);|Biological Process: phosphate ion transport (GO:0006817);|Cellular Component: integral component of membrane (GO:0016021);

## Sheet: Table S3
Table S3 GO pathway enrichment analysis of significantly different genes (C. sakazakii ΔsdiA mutant (S1) were compared with WT (W1) strains).
GO ID	Term	Ontology	Number of genes	Pvalue	Qvalue	Signi_ID	Signi_symbol
GO:0045226	extracellular polysaccharide biosynthetic process	biological process	10/119	9.8e-09	1.40189e-05	chromosome_gene_2513(-1.69203972328),chromosome_gene_2518(-2.07180379794),chromosome_gene_2519(-1.52681074794),chromosome_gene_2522(-1.43980281189),chromosome_gene_2523(-1.61759350496),chromosome_gene_2524(-1.49070176921),chromosome_gene_2525(-2.03416660315),chromosome_gene_3586(-1.0885366746),chromosome_gene_3587(-1.01989955744),chromosome_gene_3588(-1.76993656531)	chromosome_gene_2513(-1.69203972328),chromosome_gene_2518(-2.07180379794),chromosome_gene_2519(-1.52681074794),chromosome_gene_2522(-1.43980281189),chromosome_gene_2523(-1.61759350496),chromosome_gene_2524(-1.49070176921),chromosome_gene_2525(-2.03416660315),chromosome_gene_3586(-1.0885366746),chromosome_gene_3587(-1.01989955744),chromosome_gene_3588(-1.76993656531)
GO:0046379	extracellular polysaccharide metabolic process	biological process	10/119	9.8e-09	1.40189e-05	chromosome_gene_2513(-1.69203972328),chromosome_gene_2518(-2.07180379794),chromosome_gene_2519(-1.52681074794),chromosome_gene_2522(-1.43980281189),chromosome_gene_2523(-1.61759350496),chromosome_gene_2524(-1.49070176921),chromosome_gene_2525(-2.03416660315),chromosome_gene_3586(-1.0885366746),chromosome_gene_3587(-1.01989955744),chromosome_gene_3588(-1.76993656531)	chromosome_gene_2513(-1.69203972328),chromosome_gene_2518(-2.07180379794),chromosome_gene_2519(-1.52681074794),chromosome_gene_2522(-1.43980281189),chromosome_gene_2523(-1.61759350496),chromosome_gene_2524(-1.49070176921),chromosome_gene_2525(-2.03416660315),chromosome_gene_3586(-1.0885366746),chromosome_gene_3587(-1.01989955744),chromosome_gene_3588(-1.76993656531)
GO:0044262	cellular carbohydrate metabolic process	biological process	23/119	6.9e-08	6.5803e-05	chromosome_gene_0008(1.4138466655),chromosome_gene_0009(1.55930354555),chromosome_gene_0010(1.51063738997),chromosome_gene_0020(5.24202774407),chromosome_gene_0492(-1.08307107213),chromosome_gene_1901(-1.12958386045),chromosome_gene_2170(-1.14435321028),chromosome_gene_2171(-1.34320667039),chromosome_gene_2512(-1.66837850891),chromosome_gene_2513(-1.69203972328),chromosome_gene_2515(-2.0106559822…	chromosome_gene_0008(1.4138466655),chromosome_gene_0009(1.55930354555),chromosome_gene_0010(1.51063738997),chromosome_gene_0020(5.24202774407),chromosome_gene_0492(-1.08307107213),chromosome_gene_1901(-1.12958386045),chromosome_gene_2170(-1.14435321028),chromosome_gene_2171(-1.34320667039),chromosome_gene_2512(-1.66837850891),chromosome_gene_2513(-1.69203972328),chromosome_gene_2515(-2.0106559822…
GO:0034637	cellular carbohydrate biosynthetic process	biological process	16/119	7.8e-07	0.000557895	chromosome_gene_1901(-1.12958386045),chromosome_gene_2170(-1.14435321028),chromosome_gene_2171(-1.34320667039),chromosome_gene_2512(-1.66837850891),chromosome_gene_2513(-1.69203972328),chromosome_gene_2515(-2.01065598227),chromosome_gene_2518(-2.07180379794),chromosome_gene_2519(-1.52681074794),chromosome_gene_2522(-1.43980281189),chromosome_gene_2523(-1.61759350496),chromosome_gene_2524(-1.49070…	chromosome_gene_1901(-1.12958386045),chromosome_gene_2170(-1.14435321028),chromosome_gene_2171(-1.34320667039),chromosome_gene_2512(-1.66837850891),chromosome_gene_2513(-1.69203972328),chromosome_gene_2515(-2.01065598227),chromosome_gene_2518(-2.07180379794),chromosome_gene_2519(-1.52681074794),chromosome_gene_2522(-1.43980281189),chromosome_gene_2523(-1.61759350496),chromosome_gene_2524(-1.49070…
GO:0033692	cellular polysaccharide biosynthetic process	biological process	15/119	2.3e-06	0.00131606	chromosome_gene_1901(-1.12958386045),chromosome_gene_2170(-1.14435321028),chromosome_gene_2171(-1.34320667039),chromosome_gene_2512(-1.66837850891),chromosome_gene_2513(-1.69203972328),chromosome_gene_2515(-2.01065598227),chromosome_gene_2518(-2.07180379794),chromosome_gene_2519(-1.52681074794),chromosome_gene_2522(-1.43980281189),chromosome_gene_2523(-1.61759350496),chromosome_gene_2524(-1.49070…	chromosome_gene_1901(-1.12958386045),chromosome_gene_2170(-1.14435321028),chromosome_gene_2171(-1.34320667039),chromosome_gene_2512(-1.66837850891),chromosome_gene_2513(-1.69203972328),chromosome_gene_2515(-2.01065598227),chromosome_gene_2518(-2.07180379794),chromosome_gene_2519(-1.52681074794),chromosome_gene_2522(-1.43980281189),chromosome_gene_2523(-1.61759350496),chromosome_gene_2524(-1.49070…
GO:0000271	polysaccharide biosynthetic process	biological process	15/119	5.5e-06	0.00262258	chromosome_gene_1901(-1.12958386045),chromosome_gene_2170(-1.14435321028),chromosome_gene_2171(-1.34320667039),chromosome_gene_2512(-1.66837850891),chromosome_gene_2513(-1.69203972328),chromosome_gene_2515(-2.01065598227),chromosome_gene_2518(-2.07180379794),chromosome_gene_2519(-1.52681074794),chromosome_gene_2522(-1.43980281189),chromosome_gene_2523(-1.61759350496),chromosome_gene_2524(-1.49070…	chromosome_gene_1901(-1.12958386045),chromosome_gene_2170(-1.14435321028),chromosome_gene_2171(-1.34320667039),chromosome_gene_2512(-1.66837850891),chromosome_gene_2513(-1.69203972328),chromosome_gene_2515(-2.01065598227),chromosome_gene_2518(-2.07180379794),chromosome_gene_2519(-1.52681074794),chromosome_gene_2522(-1.43980281189),chromosome_gene_2523(-1.61759350496),chromosome_gene_2524(-1.49070…
GO:0044264	cellular polysaccharide metabolic process	biological process	15/119	7.2e-06	0.00294274	chromosome_gene_1901(-1.12958386045),chromosome_gene_2170(-1.14435321028),chromosome_gene_2171(-1.34320667039),chromosome_gene_2512(-1.66837850891),chromosome_gene_2513(-1.69203972328),chromosome_gene_2515(-2.01065598227),chromosome_gene_2518(-2.07180379794),chromosome_gene_2519(-1.52681074794),chromosome_gene_2522(-1.43980281189),chromosome_gene_2523(-1.61759350496),chromosome_gene_2524(-1.49070…	chromosome_gene_1901(-1.12958386045),chromosome_gene_2170(-1.14435321028),chromosome_gene_2171(-1.34320667039),chromosome_gene_2512(-1.66837850891),chromosome_gene_2513(-1.69203972328),chromosome_gene_2515(-2.01065598227),chromosome_gene_2518(-2.07180379794),chromosome_gene_2519(-1.52681074794),chromosome_gene_2522(-1.43980281189),chromosome_gene_2523(-1.61759350496),chromosome_gene_2524(-1.49070…
GO:0005975	carbohydrate metabolic process	biological process	32/119	1.4e-05	0.00500675	chromosome_gene_0008(1.4138466655),chromosome_gene_0009(1.55930354555),chromosome_gene_0010(1.51063738997),chromosome_gene_0020(5.24202774407),chromosome_gene_0339(-1.14278095559),chromosome_gene_0354(-1.33920608632),chromosome_gene_0356(-1.24974871508),chromosome_gene_0492(-1.08307107213),chromosome_gene_1356(-1.03907468935),chromosome_gene_1827(-1.01766463115),chromosome_gene_1901(-1.1295838604…	chromosome_gene_0008(1.4138466655),chromosome_gene_0009(1.55930354555),chromosome_gene_0010(1.51063738997),chromosome_gene_0020(5.24202774407),chromosome_gene_0339(-1.14278095559),chromosome_gene_0354(-1.33920608632),chromosome_gene_0356(-1.24974871508),chromosome_gene_0492(-1.08307107213),chromosome_gene_1356(-1.03907468935),chromosome_gene_1827(-1.01766463115),chromosome_gene_1901(-1.1295838604…
GO:0016051	carbohydrate biosynthetic process	biological process	16/119	2.1e-05	0.00667567	chromosome_gene_1901(-1.12958386045),chromosome_gene_2170(-1.14435321028),chromosome_gene_2171(-1.34320667039),chromosome_gene_2512(-1.66837850891),chromosome_gene_2513(-1.69203972328),chromosome_gene_2515(-2.01065598227),chromosome_gene_2518(-2.07180379794),chromosome_gene_2519(-1.52681074794),chromosome_gene_2522(-1.43980281189),chromosome_gene_2523(-1.61759350496),chromosome_gene_2524(-1.49070…	chromosome_gene_1901(-1.12958386045),chromosome_gene_2170(-1.14435321028),chromosome_gene_2171(-1.34320667039),chromosome_gene_2512(-1.66837850891),chromosome_gene_2513(-1.69203972328),chromosome_gene_2515(-2.01065598227),chromosome_gene_2518(-2.07180379794),chromosome_gene_2519(-1.52681074794),chromosome_gene_2522(-1.43980281189),chromosome_gene_2523(-1.61759350496),chromosome_gene_2524(-1.49070…
GO:0006629	lipid metabolic process	biological process	19/119	3e-05	0.008583	chromosome_gene_0056(-1.32208413783),chromosome_gene_0339(-1.14278095559),chromosome_gene_0552(-1.1839977338),chromosome_gene_0553(-1.06741475106),chromosome_gene_0815(-1.03010164082),chromosome_gene_1516(-1.02151022869),chromosome_gene_1953(-1.3735058815),chromosome_gene_2170(-1.14435321028),chromosome_gene_2171(-1.34320667039),chromosome_gene_2512(-1.66837850891),chromosome_gene_2513(-1.6920397…	chromosome_gene_0056(-1.32208413783),chromosome_gene_0339(-1.14278095559),chromosome_gene_0552(-1.1839977338),chromosome_gene_0553(-1.06741475106),chromosome_gene_0815(-1.03010164082),chromosome_gene_1516(-1.02151022869),chromosome_gene_1953(-1.3735058815),chromosome_gene_2170(-1.14435321028),chromosome_gene_2171(-1.34320667039),chromosome_gene_2512(-1.66837850891),chromosome_gene_2513(-1.6920397…
GO:0009271	phage shock	biological process	3/119	7.6e-05	0.0132952	chromosome_gene_2102(-1.43232816901),chromosome_gene_2104(-1.33598043041),chromosome_gene_3566(-1.1016306471)	chromosome_gene_2102(-1.43232816901),chromosome_gene_2104(-1.33598043041),chromosome_gene_3566(-1.1016306471)
GO:0019583	galactonate metabolic process	biological process	3/119	7.6e-05	0.0132952	chromosome_gene_0008(1.4138466655),chromosome_gene_0009(1.55930354555),chromosome_gene_0010(1.51063738997)	chromosome_gene_0008(1.4138466655),chromosome_gene_0009(1.55930354555),chromosome_gene_0010(1.51063738997)
GO:0019584	galactonate catabolic process	biological process	3/119	7.6e-05	0.0132952	chromosome_gene_0008(1.4138466655),chromosome_gene_0009(1.55930354555),chromosome_gene_0010(1.51063738997)	chromosome_gene_0008(1.4138466655),chromosome_gene_0009(1.55930354555),chromosome_gene_0010(1.51063738997)
GO:0034192	D-galactonate metabolic process	biological process	3/119	7.6e-05	0.0132952	chromosome_gene_0008(1.4138466655),chromosome_gene_0009(1.55930354555),chromosome_gene_0010(1.51063738997)	chromosome_gene_0008(1.4138466655),chromosome_gene_0009(1.55930354555),chromosome_gene_0010(1.51063738997)
GO:0034194	D-galactonate catabolic process	biological process	3/119	7.6e-05	0.0132952	chromosome_gene_0008(1.4138466655),chromosome_gene_0009(1.55930354555),chromosome_gene_0010(1.51063738997)	chromosome_gene_0008(1.4138466655),chromosome_gene_0009(1.55930354555),chromosome_gene_0010(1.51063738997)
GO:0098586	cellular response to virus	biological process	3/119	7.6e-05	0.0132952	chromosome_gene_2102(-1.43232816901),chromosome_gene_2104(-1.33598043041),chromosome_gene_3566(-1.1016306471)	chromosome_gene_2102(-1.43232816901),chromosome_gene_2104(-1.33598043041),chromosome_gene_3566(-1.1016306471)
GO:0046395	carboxylic acid catabolic process	biological process	11/119	7.9e-05	0.0132952	chromosome_gene_0008(1.4138466655),chromosome_gene_0009(1.55930354555),chromosome_gene_0010(1.51063738997),chromosome_gene_0339(-1.14278095559),chromosome_gene_0354(-1.33920608632),chromosome_gene_0356(-1.24974871508),chromosome_gene_0758(-1.0189581577),chromosome_gene_0815(-1.03010164082),chromosome_gene_1395(-1.25513339743),chromosome_gene_1647(-1.00493980143),chromosome_gene_1649(-1.0474253461…	chromosome_gene_0008(1.4138466655),chromosome_gene_0009(1.55930354555),chromosome_gene_0010(1.51063738997),chromosome_gene_0339(-1.14278095559),chromosome_gene_0354(-1.33920608632),chromosome_gene_0356(-1.24974871508),chromosome_gene_0758(-1.0189581577),chromosome_gene_0815(-1.03010164082),chromosome_gene_1395(-1.25513339743),chromosome_gene_1647(-1.00493980143),chromosome_gene_1649(-1.0474253461…
GO:0005976	polysaccharide metabolic process	biological process	15/119	0.00011	0.0174839	chromosome_gene_1901(-1.12958386045),chromosome_gene_2170(-1.14435321028),chromosome_gene_2171(-1.34320667039),chromosome_gene_2512(-1.66837850891),chromosome_gene_2513(-1.69203972328),chromosome_gene_2515(-2.01065598227),chromosome_gene_2518(-2.07180379794),chromosome_gene_2519(-1.52681074794),chromosome_gene_2522(-1.43980281189),chromosome_gene_2523(-1.61759350496),chromosome_gene_2524(-1.49070…	chromosome_gene_1901(-1.12958386045),chromosome_gene_2170(-1.14435321028),chromosome_gene_2171(-1.34320667039),chromosome_gene_2512(-1.66837850891),chromosome_gene_2513(-1.69203972328),chromosome_gene_2515(-2.01065598227),chromosome_gene_2518(-2.07180379794),chromosome_gene_2519(-1.52681074794),chromosome_gene_2522(-1.43980281189),chromosome_gene_2523(-1.61759350496),chromosome_gene_2524(-1.49070…
GO:0016054	organic acid catabolic process	biological process	11/119	0.00018	0.0271042	chromosome_gene_0008(1.4138466655),chromosome_gene_0009(1.55930354555),chromosome_gene_0010(1.51063738997),chromosome_gene_0339(-1.14278095559),chromosome_gene_0354(-1.33920608632),chromosome_gene_0356(-1.24974871508),chromosome_gene_0758(-1.0189581577),chromosome_gene_0815(-1.03010164082),chromosome_gene_1395(-1.25513339743),chromosome_gene_1647(-1.00493980143),chromosome_gene_1649(-1.0474253461…	chromosome_gene_0008(1.4138466655),chromosome_gene_0009(1.55930354555),chromosome_gene_0010(1.51063738997),chromosome_gene_0339(-1.14278095559),chromosome_gene_0354(-1.33920608632),chromosome_gene_0356(-1.24974871508),chromosome_gene_0758(-1.0189581577),chromosome_gene_0815(-1.03010164082),chromosome_gene_1395(-1.25513339743),chromosome_gene_1647(-1.00493980143),chromosome_gene_1649(-1.0474253461…
GO:0009225	nucleotide-sugar metabolic process	biological process	6/119	0.00023	0.0329015	chromosome_gene_1827(-1.01766463115),chromosome_gene_2170(-1.14435321028),chromosome_gene_2171(-1.34320667039),chromosome_gene_2512(-1.66837850891),chromosome_gene_2515(-2.01065598227),chromosome_gene_2516(-2.15181562089)	chromosome_gene_1827(-1.01766463115),chromosome_gene_2170(-1.14435321028),chromosome_gene_2171(-1.34320667039),chromosome_gene_2512(-1.66837850891),chromosome_gene_2515(-2.01065598227),chromosome_gene_2516(-2.15181562089)
GO:0009226	nucleotide-sugar biosynthetic process	biological process	5/119	0.00028	0.0377132	chromosome_gene_1827(-1.01766463115),chromosome_gene_2170(-1.14435321028),chromosome_gene_2512(-1.66837850891),chromosome_gene_2515(-2.01065598227),chromosome_gene_2516(-2.15181562089)	chromosome_gene_1827(-1.01766463115),chromosome_gene_2170(-1.14435321028),chromosome_gene_2512(-1.66837850891),chromosome_gene_2515(-2.01065598227),chromosome_gene_2516(-2.15181562089)
GO:0019673	GDP-mannose metabolic process	biological process	3/119	0.00029	0.0377132	chromosome_gene_1827(-1.01766463115),chromosome_gene_2512(-1.66837850891),chromosome_gene_2516(-2.15181562089)	chromosome_gene_1827(-1.01766463115),chromosome_gene_2512(-1.66837850891),chromosome_gene_2516(-2.15181562089)
GO:0044255	cellular lipid metabolic process	biological process	16/119	0.00033	0.0405308	chromosome_gene_0056(-1.32208413783),chromosome_gene_0339(-1.14278095559),chromosome_gene_0815(-1.03010164082),chromosome_gene_1516(-1.02151022869),chromosome_gene_2170(-1.14435321028),chromosome_gene_2171(-1.34320667039),chromosome_gene_2512(-1.66837850891),chromosome_gene_2513(-1.69203972328),chromosome_gene_2518(-2.07180379794),chromosome_gene_2519(-1.52681074794),chromosome_gene_2522(-1.43980…	chromosome_gene_0056(-1.32208413783),chromosome_gene_0339(-1.14278095559),chromosome_gene_0815(-1.03010164082),chromosome_gene_1516(-1.02151022869),chromosome_gene_2170(-1.14435321028),chromosome_gene_2171(-1.34320667039),chromosome_gene_2512(-1.66837850891),chromosome_gene_2513(-1.69203972328),chromosome_gene_2518(-2.07180379794),chromosome_gene_2519(-1.52681074794),chromosome_gene_2522(-1.43980…
GO:0044282	small molecule catabolic process	biological process	14/119	0.00034	0.0405308	chromosome_gene_0008(1.4138466655),chromosome_gene_0009(1.55930354555),chromosome_gene_0010(1.51063738997),chromosome_gene_0339(-1.14278095559),chromosome_gene_0354(-1.33920608632),chromosome_gene_0356(-1.24974871508),chromosome_gene_0416(-1.26067868898),chromosome_gene_0492(-1.08307107213),chromosome_gene_0758(-1.0189581577),chromosome_gene_0815(-1.03010164082),chromosome_gene_1287(-1.3483129998…	chromosome_gene_0008(1.4138466655),chromosome_gene_0009(1.55930354555),chromosome_gene_0010(1.51063738997),chromosome_gene_0339(-1.14278095559),chromosome_gene_0354(-1.33920608632),chromosome_gene_0356(-1.24974871508),chromosome_gene_0416(-1.26067868898),chromosome_gene_0492(-1.08307107213),chromosome_gene_0758(-1.0189581577),chromosome_gene_0815(-1.03010164082),chromosome_gene_1287(-1.3483129998…
GO:1903509	liposaccharide metabolic process	biological process	9/119	0.00042	0.0462162	chromosome_gene_0339(-1.14278095559),chromosome_gene_2170(-1.14435321028),chromosome_gene_2171(-1.34320667039),chromosome_gene_2512(-1.66837850891),chromosome_gene_2513(-1.69203972328),chromosome_gene_2518(-2.07180379794),chromosome_gene_2519(-1.52681074794),chromosome_gene_2522(-1.43980281189),chromosome_gene_2523(-1.61759350496)	chromosome_gene_0339(-1.14278095559),chromosome_gene_2170(-1.14435321028),chromosome_gene_2171(-1.34320667039),chromosome_gene_2512(-1.66837850891),chromosome_gene_2513(-1.69203972328),chromosome_gene_2518(-2.07180379794),chromosome_gene_2519(-1.52681074794),chromosome_gene_2522(-1.43980281189),chromosome_gene_2523(-1.61759350496)
GO:0009103	lipopolysaccharide biosynthetic process	biological process	8/119	0.00042	0.0462162	chromosome_gene_2170(-1.14435321028),chromosome_gene_2171(-1.34320667039),chromosome_gene_2512(-1.66837850891),chromosome_gene_2513(-1.69203972328),chromosome_gene_2518(-2.07180379794),chromosome_gene_2519(-1.52681074794),chromosome_gene_2522(-1.43980281189),chromosome_gene_2523(-1.61759350496)	chromosome_gene_2170(-1.14435321028),chromosome_gene_2171(-1.34320667039),chromosome_gene_2512(-1.66837850891),chromosome_gene_2513(-1.69203972328),chromosome_gene_2518(-2.07180379794),chromosome_gene_2519(-1.52681074794),chromosome_gene_2522(-1.43980281189),chromosome_gene_2523(-1.61759350496)
GO:0045228	slime layer polysaccharide biosynthetic process	biological process	4/119	0.00054	0.0551764	chromosome_gene_2513(-1.69203972328),chromosome_gene_2518(-2.07180379794),chromosome_gene_2519(-1.52681074794),chromosome_gene_2522(-1.43980281189)	chromosome_gene_2513(-1.69203972328),chromosome_gene_2518(-2.07180379794),chromosome_gene_2519(-1.52681074794),chromosome_gene_2522(-1.43980281189)
GO:0045231	slime layer organization	biological process	4/119	0.00054	0.0551764	chromosome_gene_2513(-1.69203972328),chromosome_gene_2518(-2.07180379794),chromosome_gene_2519(-1.52681074794),chromosome_gene_2522(-1.43980281189)	chromosome_gene_2513(-1.69203972328),chromosome_gene_2518(-2.07180379794),chromosome_gene_2519(-1.52681074794),chromosome_gene_2522(-1.43980281189)
GO:0008653	lipopolysaccharide metabolic process	biological process	8/119	0.00058	0.05722	chromosome_gene_2170(-1.14435321028),chromosome_gene_2171(-1.34320667039),chromosome_gene_2512(-1.66837850891),chromosome_gene_2513(-1.69203972328),chromosome_gene_2518(-2.07180379794),chromosome_gene_2519(-1.52681074794),chromosome_gene_2522(-1.43980281189),chromosome_gene_2523(-1.61759350496)	chromosome_gene_2170(-1.14435321028),chromosome_gene_2171(-1.34320667039),chromosome_gene_2512(-1.66837850891),chromosome_gene_2513(-1.69203972328),chromosome_gene_2518(-2.07180379794),chromosome_gene_2519(-1.52681074794),chromosome_gene_2522(-1.43980281189),chromosome_gene_2523(-1.61759350496)
GO:0005576	extracellular region	cellular component	7/108	0.00039	0.105723	chromosome_gene_0040(-1.58338513168),chromosome_gene_0528(-1.33306865249),chromosome_gene_0909(-1.2559181961),chromosome_gene_1714(-1.38721955514),chromosome_gene_1953(-1.3735058815),chromosome_gene_2418(1.02432229375),plasmid2_gene_0093(-2.02089889333)	chromosome_gene_0040(-1.58338513168),chromosome_gene_0528(-1.33306865249),chromosome_gene_0909(-1.2559181961),chromosome_gene_1714(-1.38721955514),chromosome_gene_1953(-1.3735058815),chromosome_gene_2418(1.02432229375),plasmid2_gene_0093(-2.02089889333)
GO:0000502	proteasome complex	cellular component	2/108	0.00197	0.105723	chromosome_gene_0167(-1.0928853725),chromosome_gene_0168(-1.0753136183)	chromosome_gene_0167(-1.0928853725),chromosome_gene_0168(-1.0753136183)
GO:0009376	HslUV protease complex	cellular component	2/108	0.00197	0.105723	chromosome_gene_0167(-1.0928853725),chromosome_gene_0168(-1.0753136183)	chromosome_gene_0167(-1.0928853725),chromosome_gene_0168(-1.0753136183)
GO:0031597	cytosolic proteasome complex	cellular component	2/108	0.00197	0.105723	chromosome_gene_0167(-1.0928853725),chromosome_gene_0168(-1.0753136183)	chromosome_gene_0167(-1.0928853725),chromosome_gene_0168(-1.0753136183)
GO:1905368	peptidase complex	cellular component	2/108	0.00197	0.105723	chromosome_gene_0167(-1.0928853725),chromosome_gene_0168(-1.0753136183)	chromosome_gene_0167(-1.0928853725),chromosome_gene_0168(-1.0753136183)
GO:1905369	endopeptidase complex	cellular component	2/108	0.00197	0.105723	chromosome_gene_0167(-1.0928853725),chromosome_gene_0168(-1.0753136183)	chromosome_gene_0167(-1.0928853725),chromosome_gene_0168(-1.0753136183)
GO:0072329	monocarboxylic acid catabolic process	biological process	6/119	0.00113	0.106708	chromosome_gene_0008(1.4138466655),chromosome_gene_0009(1.55930354555),chromosome_gene_0010(1.51063738997),chromosome_gene_0339(-1.14278095559),chromosome_gene_0815(-1.03010164082),chromosome_gene_1395(-1.25513339743)	chromosome_gene_0008(1.4138466655),chromosome_gene_0009(1.55930354555),chromosome_gene_0010(1.51063738997),chromosome_gene_0339(-1.14278095559),chromosome_gene_0815(-1.03010164082),chromosome_gene_1395(-1.25513339743)
GO:0008610	lipid biosynthetic process	biological process	13/119	0.00124	0.106708	chromosome_gene_1516(-1.02151022869),chromosome_gene_2170(-1.14435321028),chromosome_gene_2171(-1.34320667039),chromosome_gene_2512(-1.66837850891),chromosome_gene_2513(-1.69203972328),chromosome_gene_2518(-2.07180379794),chromosome_gene_2519(-1.52681074794),chromosome_gene_2522(-1.43980281189),chromosome_gene_2523(-1.61759350496),chromosome_gene_3302(-1.04372137743),chromosome_gene_3303(-1.05491…	chromosome_gene_1516(-1.02151022869),chromosome_gene_2170(-1.14435321028),chromosome_gene_2171(-1.34320667039),chromosome_gene_2512(-1.66837850891),chromosome_gene_2513(-1.69203972328),chromosome_gene_2518(-2.07180379794),chromosome_gene_2519(-1.52681074794),chromosome_gene_2522(-1.43980281189),chromosome_gene_2523(-1.61759350496),chromosome_gene_3302(-1.04372137743),chromosome_gene_3303(-1.05491…
GO:0016999	antibiotic metabolic process	biological process	8/119	0.00135	0.106708	chromosome_gene_0339(-1.14278095559),chromosome_gene_0354(-1.33920608632),chromosome_gene_0356(-1.24974871508),chromosome_gene_1657(-1.04332298316),chromosome_gene_3304(-1.06569418478),chromosome_gene_3330(1.07012873312),chromosome_gene_3606(-1.58911414399),chromosome_gene_3607(-1.53072648845)	chromosome_gene_0339(-1.14278095559),chromosome_gene_0354(-1.33920608632),chromosome_gene_0356(-1.24974871508),chromosome_gene_1657(-1.04332298316),chromosome_gene_3304(-1.06569418478),chromosome_gene_3330(1.07012873312),chromosome_gene_3606(-1.58911414399),chromosome_gene_3607(-1.53072648845)
GO:0016108	tetraterpenoid metabolic process	biological process	3/119	0.00138	0.106708	chromosome_gene_3302(-1.04372137743),chromosome_gene_3304(-1.06569418478),chromosome_gene_3306(-1.03818319389)	chromosome_gene_3302(-1.04372137743),chromosome_gene_3304(-1.06569418478),chromosome_gene_3306(-1.03818319389)
GO:0016109	tetraterpenoid biosynthetic process	biological process	3/119	0.00138	0.106708	chromosome_gene_3302(-1.04372137743),chromosome_gene_3304(-1.06569418478),chromosome_gene_3306(-1.03818319389)	chromosome_gene_3302(-1.04372137743),chromosome_gene_3304(-1.06569418478),chromosome_gene_3306(-1.03818319389)
GO:0016116	carotenoid metabolic process	biological process	3/119	0.00138	0.106708	chromosome_gene_3302(-1.04372137743),chromosome_gene_3304(-1.06569418478),chromosome_gene_3306(-1.03818319389)	chromosome_gene_3302(-1.04372137743),chromosome_gene_3304(-1.06569418478),chromosome_gene_3306(-1.03818319389)
GO:0016117	carotenoid biosynthetic process	biological process	3/119	0.00138	0.106708	chromosome_gene_3302(-1.04372137743),chromosome_gene_3304(-1.06569418478),chromosome_gene_3306(-1.03818319389)	chromosome_gene_3302(-1.04372137743),chromosome_gene_3304(-1.06569418478),chromosome_gene_3306(-1.03818319389)
GO:0046176	aldonic acid catabolic process	biological process	3/119	0.00138	0.106708	chromosome_gene_0008(1.4138466655),chromosome_gene_0009(1.55930354555),chromosome_gene_0010(1.51063738997)	chromosome_gene_0008(1.4138466655),chromosome_gene_0009(1.55930354555),chromosome_gene_0010(1.51063738997)
GO:0009791	post-embryonic development	biological process	2/119	0.00181	0.126303	chromosome_gene_0339(-1.14278095559),chromosome_gene_1983(-1.41145019107)	chromosome_gene_0339(-1.14278095559),chromosome_gene_1983(-1.41145019107)
GO:0042350	GDP-L-fucose biosynthetic process	biological process	2/119	0.00181	0.126303	chromosome_gene_2515(-2.01065598227),chromosome_gene_2516(-2.15181562089)	chromosome_gene_2515(-2.01065598227),chromosome_gene_2516(-2.15181562089)
GO:0042351	'de novo' GDP-L-fucose biosynthetic process	biological process	2/119	0.00181	0.126303	chromosome_gene_2515(-2.01065598227),chromosome_gene_2516(-2.15181562089)	chromosome_gene_2515(-2.01065598227),chromosome_gene_2516(-2.15181562089)
GO:0046368	GDP-L-fucose metabolic process	biological process	2/119	0.00181	0.126303	chromosome_gene_2515(-2.01065598227),chromosome_gene_2516(-2.15181562089)	chromosome_gene_2515(-2.01065598227),chromosome_gene_2516(-2.15181562089)
GO:0019520	aldonic acid metabolic process	biological process	3/119	0.00362	0.246591	chromosome_gene_0008(1.4138466655),chromosome_gene_0009(1.55930354555),chromosome_gene_0010(1.51063738997)	chromosome_gene_0008(1.4138466655),chromosome_gene_0009(1.55930354555),chromosome_gene_0010(1.51063738997)
GO:0008299	isoprenoid biosynthetic process	biological process	4/119	0.00487	0.289951	chromosome_gene_3302(-1.04372137743),chromosome_gene_3303(-1.05491414738),chromosome_gene_3304(-1.06569418478),chromosome_gene_3306(-1.03818319389)	chromosome_gene_3302(-1.04372137743),chromosome_gene_3303(-1.05491414738),chromosome_gene_3304(-1.06569418478),chromosome_gene_3306(-1.03818319389)
GO:0006554	lysine catabolic process	biological process	2/119	0.00527	0.289951	chromosome_gene_0339(-1.14278095559),chromosome_gene_0758(-1.0189581577)	chromosome_gene_0339(-1.14278095559),chromosome_gene_0758(-1.0189581577)
GO:0009298	GDP-mannose biosynthetic process	biological process	2/119	0.00527	0.289951	chromosome_gene_1827(-1.01766463115),chromosome_gene_2512(-1.66837850891)	chromosome_gene_1827(-1.01766463115),chromosome_gene_2512(-1.66837850891)
GO:0030541	plasmid partitioning	biological process	2/119	0.00527	0.289951	plasmid2_gene_0021(-1.27080017697),plasmid2_gene_0022(-1.13300147511)	plasmid2_gene_0021(-1.27080017697),plasmid2_gene_0022(-1.13300147511)
GO:0031647	regulation of protein stability	biological process	2/119	0.00527	0.289951	chromosome_gene_0016(-1.44285771784),chromosome_gene_0017(-1.32760975589)	chromosome_gene_0016(-1.44285771784),chromosome_gene_0017(-1.32760975589)
GO:0050821	protein stabilization	biological process	2/119	0.00527	0.289951	chromosome_gene_0016(-1.44285771784),chromosome_gene_0017(-1.32760975589)	chromosome_gene_0016(-1.44285771784),chromosome_gene_0017(-1.32760975589)
GO:0006105	succinate metabolic process	biological process	3/119	0.00527	0.289951	chromosome_gene_0339(-1.14278095559),chromosome_gene_1647(-1.00493980143),chromosome_gene_1649(-1.04742534619)	chromosome_gene_0339(-1.14278095559),chromosome_gene_1647(-1.00493980143),chromosome_gene_1649(-1.04742534619)
GO:0006536	glutamate metabolic process	biological process	3/119	0.00527	0.289951	chromosome_gene_0339(-1.14278095559),chromosome_gene_1647(-1.00493980143),chromosome_gene_1649(-1.04742534619)	chromosome_gene_0339(-1.14278095559),chromosome_gene_1647(-1.00493980143),chromosome_gene_1649(-1.04742534619)
GO:0030154	cell differentiation	biological process	3/119	0.00527	0.289951	chromosome_gene_0056(-1.32208413783),chromosome_gene_2410(1.06048465539),chromosome_gene_3554(1.18916977379)	chromosome_gene_0056(-1.32208413783),chromosome_gene_2410(1.06048465539),chromosome_gene_3554(1.18916977379)
GO:0097264	self proteolysis	biological process	3/119	0.00527	0.289951	chromosome_gene_0076(-1.00548553908),chromosome_gene_0078(-1.4666996191),chromosome_gene_0087(-1.13967229153)	chromosome_gene_0076(-1.00548553908),chromosome_gene_0078(-1.4666996191),chromosome_gene_0087(-1.13967229153)
GO:0006720	isoprenoid metabolic process	biological process	4/119	0.00606	0.327126	chromosome_gene_3302(-1.04372137743),chromosome_gene_3303(-1.05491414738),chromosome_gene_3304(-1.06569418478),chromosome_gene_3306(-1.03818319389)	chromosome_gene_3302(-1.04372137743),chromosome_gene_3303(-1.05491414738),chromosome_gene_3304(-1.06569418478),chromosome_gene_3306(-1.03818319389)
GO:0009615	response to virus	biological process	3/119	0.0073	0.386765	chromosome_gene_2102(-1.43232816901),chromosome_gene_2104(-1.33598043041),chromosome_gene_3566(-1.1016306471)	chromosome_gene_2102(-1.43232816901),chromosome_gene_2104(-1.33598043041),chromosome_gene_3566(-1.1016306471)
GO:1901575	organic substance catabolic process	biological process	20/119	0.0079	0.410944	chromosome_gene_0008(1.4138466655),chromosome_gene_0009(1.55930354555),chromosome_gene_0010(1.51063738997),chromosome_gene_0168(-1.0753136183),chromosome_gene_0339(-1.14278095559),chromosome_gene_0354(-1.33920608632),chromosome_gene_0356(-1.24974871508),chromosome_gene_0416(-1.26067868898),chromosome_gene_0492(-1.08307107213),chromosome_gene_0758(-1.0189581577),chromosome_gene_0815(-1.03010164082…	chromosome_gene_0008(1.4138466655),chromosome_gene_0009(1.55930354555),chromosome_gene_0010(1.51063738997),chromosome_gene_0168(-1.0753136183),chromosome_gene_0339(-1.14278095559),chromosome_gene_0354(-1.33920608632),chromosome_gene_0356(-1.24974871508),chromosome_gene_0416(-1.26067868898),chromosome_gene_0492(-1.08307107213),chromosome_gene_0758(-1.0189581577),chromosome_gene_0815(-1.03010164082…
GO:0009056	catabolic process	biological process	21/119	0.00812	0.414845	chromosome_gene_0008(1.4138466655),chromosome_gene_0009(1.55930354555),chromosome_gene_0010(1.51063738997),chromosome_gene_0168(-1.0753136183),chromosome_gene_0339(-1.14278095559),chromosome_gene_0354(-1.33920608632),chromosome_gene_0356(-1.24974871508),chromosome_gene_0416(-1.26067868898),chromosome_gene_0492(-1.08307107213),chromosome_gene_0758(-1.0189581577),chromosome_gene_0815(-1.03010164082…	chromosome_gene_0008(1.4138466655),chromosome_gene_0009(1.55930354555),chromosome_gene_0010(1.51063738997),chromosome_gene_0168(-1.0753136183),chromosome_gene_0339(-1.14278095559),chromosome_gene_0354(-1.33920608632),chromosome_gene_0356(-1.24974871508),chromosome_gene_0416(-1.26067868898),chromosome_gene_0492(-1.08307107213),chromosome_gene_0758(-1.0189581577),chromosome_gene_0815(-1.03010164082…
GO:0006970	response to osmotic stress	biological process	3/119	0.00972	0.465026	chromosome_gene_0552(-1.1839977338),chromosome_gene_1657(-1.04332298316),chromosome_gene_2512(-1.66837850891)	chromosome_gene_0552(-1.1839977338),chromosome_gene_1657(-1.04332298316),chromosome_gene_2512(-1.66837850891)
GO:0043207	response to external biotic stimulus	biological process	3/119	0.00972	0.465026	chromosome_gene_2102(-1.43232816901),chromosome_gene_2104(-1.33598043041),chromosome_gene_3566(-1.1016306471)	chromosome_gene_2102(-1.43232816901),chromosome_gene_2104(-1.33598043041),chromosome_gene_3566(-1.1016306471)
GO:0051707	response to other organism	biological process	3/119	0.00972	0.465026	chromosome_gene_2102(-1.43232816901),chromosome_gene_2104(-1.33598043041),chromosome_gene_3566(-1.1016306471)	chromosome_gene_2102(-1.43232816901),chromosome_gene_2104(-1.33598043041),chromosome_gene_3566(-1.1016306471)
GO:0005992	trehalose biosynthetic process	biological process	2/119	0.01024	0.465026	chromosome_gene_1901(-1.12958386045),plasmid2_gene_0032(-1.09004785366)	chromosome_gene_1901(-1.12958386045),plasmid2_gene_0032(-1.09004785366)
GO:0009242	colanic acid biosynthetic process	biological process	2/119	0.01024	0.465026	chromosome_gene_2512(-1.66837850891),chromosome_gene_2515(-2.01065598227)	chromosome_gene_2512(-1.66837850891),chromosome_gene_2515(-2.01065598227)
GO:0046351	disaccharide biosynthetic process	biological process	2/119	0.01024	0.465026	chromosome_gene_1901(-1.12958386045),plasmid2_gene_0032(-1.09004785366)	chromosome_gene_1901(-1.12958386045),plasmid2_gene_0032(-1.09004785366)
GO:0046377	colanic acid metabolic process	biological process	2/119	0.01024	0.465026	chromosome_gene_2512(-1.66837850891),chromosome_gene_2515(-2.01065598227)	chromosome_gene_2512(-1.66837850891),chromosome_gene_2515(-2.01065598227)
GO:0004725	protein tyrosine phosphatase activity	molecular function	3/123	0.00075	0.531881	chromosome_gene_2523(-1.61759350496),chromosome_gene_2524(-1.49070176921),chromosome_gene_2525(-2.03416660315)	chromosome_gene_2523(-1.61759350496),chromosome_gene_2524(-1.49070176921),chromosome_gene_2525(-2.03416660315)
GO:0016301	kinase activity	molecular function	17/123	0.00095	0.531881	chromosome_gene_0008(1.4138466655),chromosome_gene_0009(1.55930354555),chromosome_gene_0019(4.82219094116),chromosome_gene_0046(-1.24059135643),chromosome_gene_0177(1.00547513007),chromosome_gene_0356(-1.24974871508),chromosome_gene_0492(-1.08307107213),chromosome_gene_0565(-1.1230583964),chromosome_gene_1824(-1.31709956287),chromosome_gene_2523(-1.61759350496),chromosome_gene_2524(-1.49070176921…	chromosome_gene_0008(1.4138466655),chromosome_gene_0009(1.55930354555),chromosome_gene_0019(4.82219094116),chromosome_gene_0046(-1.24059135643),chromosome_gene_0177(1.00547513007),chromosome_gene_0356(-1.24974871508),chromosome_gene_0492(-1.08307107213),chromosome_gene_0565(-1.1230583964),chromosome_gene_1824(-1.31709956287),chromosome_gene_2523(-1.61759350496),chromosome_gene_2524(-1.49070176921…
GO:0016772	transferase activity, transferring phosphorus-containing groups	molecular function	24/123	0.00102	0.531881	chromosome_gene_0008(1.4138466655),chromosome_gene_0009(1.55930354555),chromosome_gene_0019(4.82219094116),chromosome_gene_0046(-1.24059135643),chromosome_gene_0177(1.00547513007),chromosome_gene_0356(-1.24974871508),chromosome_gene_0492(-1.08307107213),chromosome_gene_0565(-1.1230583964),chromosome_gene_1516(-1.02151022869),chromosome_gene_1824(-1.31709956287),chromosome_gene_2171(-1.34320667039…	chromosome_gene_0008(1.4138466655),chromosome_gene_0009(1.55930354555),chromosome_gene_0019(4.82219094116),chromosome_gene_0046(-1.24059135643),chromosome_gene_0177(1.00547513007),chromosome_gene_0356(-1.24974871508),chromosome_gene_0492(-1.08307107213),chromosome_gene_0565(-1.1230583964),chromosome_gene_1516(-1.02151022869),chromosome_gene_1824(-1.31709956287),chromosome_gene_2171(-1.34320667039…
GO:0004721	phosphoprotein phosphatase activity	molecular function	4/123	0.00178	0.531881	chromosome_gene_0046(-1.24059135643),chromosome_gene_2523(-1.61759350496),chromosome_gene_2524(-1.49070176921),chromosome_gene_2525(-2.03416660315)	chromosome_gene_0046(-1.24059135643),chromosome_gene_2523(-1.61759350496),chromosome_gene_2524(-1.49070176921),chromosome_gene_2525(-2.03416660315)
GO:0004451	isocitrate lyase activity	molecular function	2/123	0.00187	0.531881	chromosome_gene_3606(-1.58911414399),chromosome_gene_3607(-1.53072648845)	chromosome_gene_3606(-1.58911414399),chromosome_gene_3607(-1.53072648845)
GO:0008671	2-dehydro-3-deoxygalactonokinase activity	molecular function	2/123	0.00187	0.531881	chromosome_gene_0008(1.4138466655),chromosome_gene_0009(1.55930354555)	chromosome_gene_0008(1.4138466655),chromosome_gene_0009(1.55930354555)
GO:0070401	NADP+ binding	molecular function	2/123	0.00187	0.531881	chromosome_gene_2515(-2.01065598227),chromosome_gene_2516(-2.15181562089)	chromosome_gene_2515(-2.01065598227),chromosome_gene_2516(-2.15181562089)
GO:0009607	response to biotic stimulus	biological process	3/119	0.01256	0.548358	chromosome_gene_2102(-1.43232816901),chromosome_gene_2104(-1.33598043041),chromosome_gene_3566(-1.1016306471)	chromosome_gene_2102(-1.43232816901),chromosome_gene_2104(-1.33598043041),chromosome_gene_3566(-1.1016306471)
GO:0017001	antibiotic catabolic process	biological process	3/119	0.01256	0.548358	chromosome_gene_0354(-1.33920608632),chromosome_gene_0356(-1.24974871508),chromosome_gene_1657(-1.04332298316)	chromosome_gene_0354(-1.33920608632),chromosome_gene_0356(-1.24974871508),chromosome_gene_1657(-1.04332298316)
GO:0044248	cellular catabolic process	biological process	17/119	0.01265	0.548358	chromosome_gene_0008(1.4138466655),chromosome_gene_0009(1.55930354555),chromosome_gene_0010(1.51063738997),chromosome_gene_0168(-1.0753136183),chromosome_gene_0339(-1.14278095559),chromosome_gene_0354(-1.33920608632),chromosome_gene_0356(-1.24974871508),chromosome_gene_0416(-1.26067868898),chromosome_gene_0492(-1.08307107213),chromosome_gene_0758(-1.0189581577),chromosome_gene_0815(-1.03010164082…	chromosome_gene_0008(1.4138466655),chromosome_gene_0009(1.55930354555),chromosome_gene_0010(1.51063738997),chromosome_gene_0168(-1.0753136183),chromosome_gene_0339(-1.14278095559),chromosome_gene_0354(-1.33920608632),chromosome_gene_0356(-1.24974871508),chromosome_gene_0416(-1.26067868898),chromosome_gene_0492(-1.08307107213),chromosome_gene_0758(-1.0189581577),chromosome_gene_0815(-1.03010164082…
GO:0015159	polysaccharide transmembrane transporter activity	molecular function	3/123	0.00245	0.609744	chromosome_gene_2523(-1.61759350496),chromosome_gene_2524(-1.49070176921),chromosome_gene_2525(-2.03416660315)	chromosome_gene_2523(-1.61759350496),chromosome_gene_2524(-1.49070176921),chromosome_gene_2525(-2.03416660315)
GO:0032787	monocarboxylic acid metabolic process	biological process	12/119	0.01464	0.624526	chromosome_gene_0008(1.4138466655),chromosome_gene_0009(1.55930354555),chromosome_gene_0010(1.51063738997),chromosome_gene_0056(-1.32208413783),chromosome_gene_0339(-1.14278095559),chromosome_gene_0416(-1.26067868898),chromosome_gene_0815(-1.03010164082),chromosome_gene_1287(-1.34831299982),chromosome_gene_1395(-1.25513339743),chromosome_gene_2545(-1.16939516375),chromosome_gene_3606(-1.589114143…	chromosome_gene_0008(1.4138466655),chromosome_gene_0009(1.55930354555),chromosome_gene_0010(1.51063738997),chromosome_gene_0056(-1.32208413783),chromosome_gene_0339(-1.14278095559),chromosome_gene_0416(-1.26067868898),chromosome_gene_0815(-1.03010164082),chromosome_gene_1287(-1.34831299982),chromosome_gene_1395(-1.25513339743),chromosome_gene_2545(-1.16939516375),chromosome_gene_3606(-1.589114143…
GO:0006054	N-acetylneuraminate metabolic process	biological process	2/119	0.01659	0.624526	chromosome_gene_0354(-1.33920608632),chromosome_gene_0356(-1.24974871508)	chromosome_gene_0354(-1.33920608632),chromosome_gene_0356(-1.24974871508)
GO:0006097	glyoxylate cycle	biological process	2/119	0.01659	0.624526	chromosome_gene_3606(-1.58911414399),chromosome_gene_3607(-1.53072648845)	chromosome_gene_3606(-1.58911414399),chromosome_gene_3607(-1.53072648845)
GO:0006972	hyperosmotic response	biological process	2/119	0.01659	0.624526	chromosome_gene_1657(-1.04332298316),chromosome_gene_2512(-1.66837850891)	chromosome_gene_1657(-1.04332298316),chromosome_gene_2512(-1.66837850891)
GO:0007275	multicellular organism development	biological process	2/119	0.01659	0.624526	chromosome_gene_0339(-1.14278095559),chromosome_gene_1983(-1.41145019107)	chromosome_gene_0339(-1.14278095559),chromosome_gene_1983(-1.41145019107)
GO:0019262	N-acetylneuraminate catabolic process	biological process	2/119	0.01659	0.624526	chromosome_gene_0354(-1.33920608632),chromosome_gene_0356(-1.24974871508)	chromosome_gene_0354(-1.33920608632),chromosome_gene_0356(-1.24974871508)
GO:0019544	arginine catabolic process to glutamate	biological process	2/119	0.01659	0.624526	chromosome_gene_1647(-1.00493980143),chromosome_gene_1649(-1.04742534619)	chromosome_gene_1647(-1.00493980143),chromosome_gene_1649(-1.04742534619)
GO:0019545	arginine catabolic process to succinate	biological process	2/119	0.01659	0.624526	chromosome_gene_1647(-1.00493980143),chromosome_gene_1649(-1.04742534619)	chromosome_gene_1647(-1.00493980143),chromosome_gene_1649(-1.04742534619)
GO:0046487	glyoxylate metabolic process	biological process	2/119	0.01659	0.624526	chromosome_gene_3606(-1.58911414399),chromosome_gene_3607(-1.53072648845)	chromosome_gene_3606(-1.58911414399),chromosome_gene_3607(-1.53072648845)
GO:0048731	system development	biological process	2/119	0.01659	0.624526	chromosome_gene_0339(-1.14278095559),chromosome_gene_1983(-1.41145019107)	chromosome_gene_0339(-1.14278095559),chromosome_gene_1983(-1.41145019107)
GO:0009063	cellular amino acid catabolic process	biological process	5/119	0.01697	0.630535	chromosome_gene_0010(1.51063738997),chromosome_gene_0339(-1.14278095559),chromosome_gene_0758(-1.0189581577),chromosome_gene_1647(-1.00493980143),chromosome_gene_1649(-1.04742534619)	chromosome_gene_0010(1.51063738997),chromosome_gene_0339(-1.14278095559),chromosome_gene_0758(-1.0189581577),chromosome_gene_1647(-1.00493980143),chromosome_gene_1649(-1.04742534619)
GO:0005811	lipid droplet	cellular component	1/108	0.04461	0.756022	chromosome_gene_1983(-1.41145019107)	chromosome_gene_1983(-1.41145019107)
GO:0005839	proteasome core complex	cellular component	1/108	0.04461	0.756022	chromosome_gene_0168(-1.0753136183)	chromosome_gene_0168(-1.0753136183)
GO:0015629	actin cytoskeleton	cellular component	1/108	0.04461	0.756022	chromosome_gene_0056(-1.32208413783)	chromosome_gene_0056(-1.32208413783)
GO:0030016	myofibril	cellular component	1/108	0.04461	0.756022	chromosome_gene_0056(-1.32208413783)	chromosome_gene_0056(-1.32208413783)
GO:0030017	sarcomere	cellular component	1/108	0.04461	0.756022	chromosome_gene_0056(-1.32208413783)	chromosome_gene_0056(-1.32208413783)
GO:0031674	I band	cellular component	1/108	0.04461	0.756022	chromosome_gene_0056(-1.32208413783)	chromosome_gene_0056(-1.32208413783)
GO:0043292	contractile fiber	cellular component	1/108	0.04461	0.756022	chromosome_gene_0056(-1.32208413783)	chromosome_gene_0056(-1.32208413783)
GO:0044449	contractile fiber part	cellular component	1/108	0.04461	0.756022	chromosome_gene_0056(-1.32208413783)	chromosome_gene_0056(-1.32208413783)
GO:0061694	alpha-D-ribose 1-methylphosphonate 5-triphosphate synthase complex	cellular component	1/108	0.04461	0.756022	chromosome_gene_3536(-1.47160834745)	chromosome_gene_3536(-1.47160834745)
GO:0070992	translation initiation complex	cellular component	1/108	0.04461	0.756022	chromosome_gene_2123(-1.65240897443)	chromosome_gene_2123(-1.65240897443)
GO:0099080	supramolecular complex	cellular component	1/108	0.04461	0.756022	chromosome_gene_0056(-1.32208413783)	chromosome_gene_0056(-1.32208413783)
GO:0099081	supramolecular polymer	cellular component	1/108	0.04461	0.756022	chromosome_gene_0056(-1.32208413783)	chromosome_gene_0056(-1.32208413783)
GO:0099512	supramolecular fiber	cellular component	1/108	0.04461	0.756022	chromosome_gene_0056(-1.32208413783)	chromosome_gene_0056(-1.32208413783)
GO:0016114	terpenoid biosynthetic process	biological process	3/119	0.02367	0.868203	chromosome_gene_3302(-1.04372137743),chromosome_gene_3304(-1.06569418478),chromosome_gene_3306(-1.03818319389)	chromosome_gene_3302(-1.04372137743),chromosome_gene_3304(-1.06569418478),chromosome_gene_3306(-1.03818319389)
GO:0035435	phosphate ion transmembrane transport	biological process	2/119	0.02419	0.876045	chromosome_gene_3999(-1.49253436205),chromosome_gene_4000(-1.10533854798)	chromosome_gene_3999(-1.49253436205),chromosome_gene_4000(-1.10533854798)
GO:0006081	cellular aldehyde metabolic process	biological process	5/119	0.02588	0.885459	chromosome_gene_0416(-1.26067868898),chromosome_gene_1287(-1.34831299982),chromosome_gene_2907(-1.23280366785),chromosome_gene_3606(-1.58911414399),chromosome_gene_3607(-1.53072648845)	chromosome_gene_0416(-1.26067868898),chromosome_gene_1287(-1.34831299982),chromosome_gene_2907(-1.23280366785),chromosome_gene_3606(-1.58911414399),chromosome_gene_3607(-1.53072648845)
GO:0006721	terpenoid metabolic process	biological process	3/119	0.02824	0.885459	chromosome_gene_3302(-1.04372137743),chromosome_gene_3304(-1.06569418478),chromosome_gene_3306(-1.03818319389)	chromosome_gene_3302(-1.04372137743),chromosome_gene_3304(-1.06569418478),chromosome_gene_3306(-1.03818319389)
GO:0019243	methylglyoxal catabolic process to D-lactate via S-lactoyl-glutathione	biological process	2/119	0.03294	0.885459	chromosome_gene_0416(-1.26067868898),chromosome_gene_1287(-1.34831299982)	chromosome_gene_0416(-1.26067868898),chromosome_gene_1287(-1.34831299982)
GO:0032501	multicellular organismal process	biological process	2/119	0.03294	0.885459	chromosome_gene_0339(-1.14278095559),chromosome_gene_1983(-1.41145019107)	chromosome_gene_0339(-1.14278095559),chromosome_gene_1983(-1.41145019107)
GO:0048646	anatomical structure formation involved in morphogenesis	biological process	2/119	0.03294	0.885459	chromosome_gene_0056(-1.32208413783),chromosome_gene_2410(1.06048465539)	chromosome_gene_0056(-1.32208413783),chromosome_gene_2410(1.06048465539)
GO:0051289	protein homotetramerization	biological process	2/119	0.03294	0.885459	chromosome_gene_0339(-1.14278095559),chromosome_gene_1395(-1.25513339743)	chromosome_gene_0339(-1.14278095559),chromosome_gene_1395(-1.25513339743)
GO:0061727	methylglyoxal catabolic process to lactate	biological process	2/119	0.03294	0.885459	chromosome_gene_0416(-1.26067868898),chromosome_gene_1287(-1.34831299982)	chromosome_gene_0416(-1.26067868898),chromosome_gene_1287(-1.34831299982)
GO:0098661	inorganic anion transmembrane transport	biological process	2/119	0.03294	0.885459	chromosome_gene_3999(-1.49253436205),chromosome_gene_4000(-1.10533854798)	chromosome_gene_3999(-1.49253436205),chromosome_gene_4000(-1.10533854798)
GO:0005984	disaccharide metabolic process	biological process	3/119	0.03325	0.885459	chromosome_gene_0020(5.24202774407),chromosome_gene_1901(-1.12958386045),plasmid2_gene_0032(-1.09004785366)	chromosome_gene_0020(5.24202774407),chromosome_gene_1901(-1.12958386045),plasmid2_gene_0032(-1.09004785366)
GO:1901606	alpha-amino acid catabolic process	biological process	4/119	0.03661	0.885459	chromosome_gene_0339(-1.14278095559),chromosome_gene_0758(-1.0189581577),chromosome_gene_1647(-1.00493980143),chromosome_gene_1649(-1.04742534619)	chromosome_gene_0339(-1.14278095559),chromosome_gene_0758(-1.0189581577),chromosome_gene_1647(-1.00493980143),chromosome_gene_1649(-1.04742534619)
GO:0003006	developmental process involved in reproduction	biological process	1/119	0.04267	0.885459	chromosome_gene_1983(-1.41145019107)	chromosome_gene_1983(-1.41145019107)
GO:0006413	translational initiation	biological process	1/119	0.04267	0.885459	chromosome_gene_2123(-1.65240897443)	chromosome_gene_2123(-1.65240897443)
GO:0006665	sphingolipid metabolic process	biological process	1/119	0.04267	0.885459	chromosome_gene_0339(-1.14278095559)	chromosome_gene_0339(-1.14278095559)
GO:0006672	ceramide metabolic process	biological process	1/119	0.04267	0.885459	chromosome_gene_0339(-1.14278095559)	chromosome_gene_0339(-1.14278095559)
GO:0006677	glycosylceramide metabolic process	biological process	1/119	0.04267	0.885459	chromosome_gene_0339(-1.14278095559)	chromosome_gene_0339(-1.14278095559)
GO:0006678	glucosylceramide metabolic process	biological process	1/119	0.04267	0.885459	chromosome_gene_0339(-1.14278095559)	chromosome_gene_0339(-1.14278095559)
GO:0006681	galactosylceramide metabolic process	biological process	1/119	0.04267	0.885459	chromosome_gene_0339(-1.14278095559)	chromosome_gene_0339(-1.14278095559)
GO:0006687	glycosphingolipid metabolic process	biological process	1/119	0.04267	0.885459	chromosome_gene_0339(-1.14278095559)	chromosome_gene_0339(-1.14278095559)
GO:0009612	response to mechanical stimulus	biological process	1/119	0.04267	0.885459	chromosome_gene_0056(-1.32208413783)	chromosome_gene_0056(-1.32208413783)
GO:0009737	response to abscisic acid	biological process	1/119	0.04267	0.885459	chromosome_gene_1983(-1.41145019107)	chromosome_gene_1983(-1.41145019107)
GO:0009793	embryo development ending in seed dormancy	biological process	1/119	0.04267	0.885459	chromosome_gene_1983(-1.41145019107)	chromosome_gene_1983(-1.41145019107)
GO:0010154	fruit development	biological process	1/119	0.04267	0.885459	chromosome_gene_1983(-1.41145019107)	chromosome_gene_1983(-1.41145019107)
GO:0010344	seed oilbody biogenesis	biological process	1/119	0.04267	0.885459	chromosome_gene_1983(-1.41145019107)	chromosome_gene_1983(-1.41145019107)
GO:0010927	cellular component assembly involved in morphogenesis	biological process	1/119	0.04267	0.885459	chromosome_gene_0056(-1.32208413783)	chromosome_gene_0056(-1.32208413783)
GO:0015739	sialic acid transport	biological process	1/119	0.04267	0.885459	chromosome_gene_0355(-1.15256763857)	chromosome_gene_0355(-1.15256763857)
GO:0016119	carotene metabolic process	biological process	1/119	0.04267	0.885459	chromosome_gene_3306(-1.03818319389)	chromosome_gene_3306(-1.03818319389)
GO:0016120	carotene biosynthetic process	biological process	1/119	0.04267	0.885459	chromosome_gene_3306(-1.03818319389)	chromosome_gene_3306(-1.03818319389)
GO:0019374	galactolipid metabolic process	biological process	1/119	0.04267	0.885459	chromosome_gene_0339(-1.14278095559)	chromosome_gene_0339(-1.14278095559)
GO:0019700	organic phosphonate catabolic process	biological process	1/119	0.04267	0.885459	chromosome_gene_3536(-1.47160834745)	chromosome_gene_3536(-1.47160834745)
GO:0019915	lipid storage	biological process	1/119	0.04267	0.885459	chromosome_gene_1983(-1.41145019107)	chromosome_gene_1983(-1.41145019107)
GO:0030239	myofibril assembly	biological process	1/119	0.04267	0.885459	chromosome_gene_0056(-1.32208413783)	chromosome_gene_0056(-1.32208413783)
GO:0031032	actomyosin structure organization	biological process	1/119	0.04267	0.885459	chromosome_gene_0056(-1.32208413783)	chromosome_gene_0056(-1.32208413783)
GO:0032956	regulation of actin cytoskeleton organization	biological process	1/119	0.04267	0.885459	chromosome_gene_0056(-1.32208413783)	chromosome_gene_0056(-1.32208413783)
GO:0032970	regulation of actin filament-based process	biological process	1/119	0.04267	0.885459	chromosome_gene_0056(-1.32208413783)	chromosome_gene_0056(-1.32208413783)
GO:0033385	geranylgeranyl diphosphate metabolic process	biological process	1/119	0.04267	0.885459	chromosome_gene_3302(-1.04372137743)	chromosome_gene_3302(-1.04372137743)
GO:0033386	geranylgeranyl diphosphate biosynthetic process	biological process	1/119	0.04267	0.885459	chromosome_gene_3302(-1.04372137743)	chromosome_gene_3302(-1.04372137743)
GO:0035994	response to muscle stretch	biological process	1/119	0.04267	0.885459	chromosome_gene_0056(-1.32208413783)	chromosome_gene_0056(-1.32208413783)
GO:0042214	terpene metabolic process	biological process	1/119	0.04267	0.885459	chromosome_gene_3306(-1.03818319389)	chromosome_gene_3306(-1.03818319389)
GO:0042692	muscle cell differentiation	biological process	1/119	0.04267	0.885459	chromosome_gene_0056(-1.32208413783)	chromosome_gene_0056(-1.32208413783)
GO:0042867	pyruvate catabolic process	biological process	1/119	0.04267	0.885459	chromosome_gene_1395(-1.25513339743)	chromosome_gene_1395(-1.25513339743)
GO:0045214	sarcomere organization	biological process	1/119	0.04267	0.885459	chromosome_gene_0056(-1.32208413783)	chromosome_gene_0056(-1.32208413783)
GO:0046246	terpene biosynthetic process	biological process	1/119	0.04267	0.885459	chromosome_gene_3306(-1.03818319389)	chromosome_gene_3306(-1.03818319389)
GO:0048316	seed development	biological process	1/119	0.04267	0.885459	chromosome_gene_1983(-1.41145019107)	chromosome_gene_1983(-1.41145019107)
GO:0048608	reproductive structure development	biological process	1/119	0.04267	0.885459	chromosome_gene_1983(-1.41145019107)	chromosome_gene_1983(-1.41145019107)
GO:0051146	striated muscle cell differentiation	biological process	1/119	0.04267	0.885459	chromosome_gene_0056(-1.32208413783)	chromosome_gene_0056(-1.32208413783)
GO:0051147	regulation of muscle cell differentiation	biological process	1/119	0.04267	0.885459	chromosome_gene_0056(-1.32208413783)	chromosome_gene_0056(-1.32208413783)
GO:0051153	regulation of striated muscle cell differentiation	biological process	1/119	0.04267	0.885459	chromosome_gene_0056(-1.32208413783)	chromosome_gene_0056(-1.32208413783)
GO:0051235	maintenance of location	biological process	1/119	0.04267	0.885459	chromosome_gene_1983(-1.41145019107)	chromosome_gene_1983(-1.41145019107)
GO:0055001	muscle cell development	biological process	1/119	0.04267	0.885459	chromosome_gene_0056(-1.32208413783)	chromosome_gene_0056(-1.32208413783)
GO:0055002	striated muscle cell development	biological process	1/119	0.04267	0.885459	chromosome_gene_0056(-1.32208413783)	chromosome_gene_0056(-1.32208413783)
GO:0060284	regulation of cell development	biological process	1/119	0.04267	0.885459	chromosome_gene_0056(-1.32208413783)	chromosome_gene_0056(-1.32208413783)
GO:0060297	regulation of sarcomere organization	biological process	1/119	0.04267	0.885459	chromosome_gene_0056(-1.32208413783)	chromosome_gene_0056(-1.32208413783)
GO:0061061	muscle structure development	biological process	1/119	0.04267	0.885459	chromosome_gene_0056(-1.32208413783)	chromosome_gene_0056(-1.32208413783)
GO:0061458	reproductive system development	biological process	1/119	0.04267	0.885459	chromosome_gene_1983(-1.41145019107)	chromosome_gene_1983(-1.41145019107)
GO:0097305	response to alcohol	biological process	1/119	0.04267	0.885459	chromosome_gene_1983(-1.41145019107)	chromosome_gene_1983(-1.41145019107)
GO:0110020	regulation of actomyosin structure organization	biological process	1/119	0.04267	0.885459	chromosome_gene_0056(-1.32208413783)	chromosome_gene_0056(-1.32208413783)
GO:1902903	regulation of supramolecular fiber organization	biological process	1/119	0.04267	0.885459	chromosome_gene_0056(-1.32208413783)	chromosome_gene_0056(-1.32208413783)
GO:1990507	ATP-independent chaperone mediated protein folding	biological process	1/119	0.04267	0.885459	chromosome_gene_1651(-1.0856410332)	chromosome_gene_1651(-1.0856410332)
GO:0006817	phosphate ion transport	biological process	2/119	0.04271	0.885459	chromosome_gene_3999(-1.49253436205),chromosome_gene_4000(-1.10533854798)	chromosome_gene_3999(-1.49253436205),chromosome_gene_4000(-1.10533854798)
GO:0044275	cellular carbohydrate catabolic process	biological process	4/119	0.04503	0.926841	chromosome_gene_0008(1.4138466655),chromosome_gene_0009(1.55930354555),chromosome_gene_0010(1.51063738997),chromosome_gene_0492(-1.08307107213)	chromosome_gene_0008(1.4138466655),chromosome_gene_0009(1.55930354555),chromosome_gene_0010(1.51063738997),chromosome_gene_0492(-1.08307107213)
GO:0009068	aspartate family amino acid catabolic process	biological process	2/119	0.0534	1	chromosome_gene_0339(-1.14278095559),chromosome_gene_0758(-1.0189581577)	chromosome_gene_0339(-1.14278095559),chromosome_gene_0758(-1.0189581577)
GO:0006749	glutathione metabolic process	biological process	3/119	0.05751	1	chromosome_gene_0339(-1.14278095559),chromosome_gene_1555(-1.25311100643),chromosome_gene_3548(-1.21523782588)	chromosome_gene_0339(-1.14278095559),chromosome_gene_1555(-1.25311100643),chromosome_gene_3548(-1.21523782588)
GO:0042737	drug catabolic process	biological process	4/119	0.05951	1	chromosome_gene_0339(-1.14278095559),chromosome_gene_0354(-1.33920608632),chromosome_gene_0356(-1.24974871508),chromosome_gene_1657(-1.04332298316)	chromosome_gene_0339(-1.14278095559),chromosome_gene_0354(-1.33920608632),chromosome_gene_0356(-1.24974871508),chromosome_gene_1657(-1.04332298316)
GO:0006089	lactate metabolic process	biological process	2/119	0.06493	1	chromosome_gene_0416(-1.26067868898),chromosome_gene_1287(-1.34831299982)	chromosome_gene_0416(-1.26067868898),chromosome_gene_1287(-1.34831299982)
GO:0006276	plasmid maintenance	biological process	2/119	0.06493	1	plasmid2_gene_0021(-1.27080017697),plasmid2_gene_0022(-1.13300147511)	plasmid2_gene_0021(-1.27080017697),plasmid2_gene_0022(-1.13300147511)
GO:0046348	amino sugar catabolic process	biological process	2/119	0.06493	1	chromosome_gene_0354(-1.33920608632),chromosome_gene_0356(-1.24974871508)	chromosome_gene_0354(-1.33920608632),chromosome_gene_0356(-1.24974871508)
GO:0051596	methylglyoxal catabolic process	biological process	2/119	0.06493	1	chromosome_gene_0416(-1.26067868898),chromosome_gene_1287(-1.34831299982)	chromosome_gene_0416(-1.26067868898),chromosome_gene_1287(-1.34831299982)
GO:0044087	regulation of cellular component biogenesis	biological process	3/119	0.07205	1	chromosome_gene_0056(-1.32208413783),chromosome_gene_2404(-17.9129828689),chromosome_gene_2410(1.06048465539)	chromosome_gene_0056(-1.32208413783),chromosome_gene_2404(-17.9129828689),chromosome_gene_2410(1.06048465539)
GO:0006508	proteolysis	biological process	4/119	0.07618	1	chromosome_gene_0076(-1.00548553908),chromosome_gene_0078(-1.4666996191),chromosome_gene_0087(-1.13967229153),chromosome_gene_0168(-1.0753136183)	chromosome_gene_0076(-1.00548553908),chromosome_gene_0078(-1.4666996191),chromosome_gene_0087(-1.13967229153),chromosome_gene_0168(-1.0753136183)
GO:0006527	arginine catabolic process	biological process	2/119	0.0772	1	chromosome_gene_1647(-1.00493980143),chromosome_gene_1649(-1.04742534619)	chromosome_gene_1647(-1.00493980143),chromosome_gene_1649(-1.04742534619)
GO:0046185	aldehyde catabolic process	biological process	2/119	0.0772	1	chromosome_gene_0416(-1.26067868898),chromosome_gene_1287(-1.34831299982)	chromosome_gene_0416(-1.26067868898),chromosome_gene_1287(-1.34831299982)
GO:0051262	protein tetramerization	biological process	2/119	0.0772	1	chromosome_gene_0339(-1.14278095559),chromosome_gene_1395(-1.25513339743)	chromosome_gene_0339(-1.14278095559),chromosome_gene_1395(-1.25513339743)
GO:1902115	regulation of organelle assembly	biological process	2/119	0.0772	1	chromosome_gene_0056(-1.32208413783),chromosome_gene_2410(1.06048465539)	chromosome_gene_0056(-1.32208413783),chromosome_gene_2410(1.06048465539)
GO:0032502	developmental process	biological process	6/119	0.07986	1	chromosome_gene_0056(-1.32208413783),chromosome_gene_0339(-1.14278095559),chromosome_gene_1983(-1.41145019107),chromosome_gene_2410(1.06048465539),chromosome_gene_3234(1.63276487764),chromosome_gene_3554(1.18916977379)	chromosome_gene_0056(-1.32208413783),chromosome_gene_0339(-1.14278095559),chromosome_gene_1983(-1.41145019107),chromosome_gene_2410(1.06048465539),chromosome_gene_3234(1.63276487764),chromosome_gene_3554(1.18916977379)
GO:0006101	citrate metabolic process	biological process	3/119	0.07988	1	chromosome_gene_3330(1.07012873312),chromosome_gene_3606(-1.58911414399),chromosome_gene_3607(-1.53072648845)	chromosome_gene_3330(1.07012873312),chromosome_gene_3606(-1.58911414399),chromosome_gene_3607(-1.53072648845)
GO:0006050	mannosamine metabolic process	biological process	1/119	0.08353	1	chromosome_gene_0356(-1.24974871508)	chromosome_gene_0356(-1.24974871508)
GO:0006051	N-acetylmannosamine metabolic process	biological process	1/119	0.08353	1	chromosome_gene_0356(-1.24974871508)	chromosome_gene_0356(-1.24974871508)
GO:0006065	UDP-glucuronate biosynthetic process	biological process	1/119	0.08353	1	chromosome_gene_2170(-1.14435321028)	chromosome_gene_2170(-1.14435321028)
GO:0007399	nervous system development	biological process	1/119	0.08353	1	chromosome_gene_0339(-1.14278095559)	chromosome_gene_0339(-1.14278095559)
GO:0007417	central nervous system development	biological process	1/119	0.08353	1	chromosome_gene_0339(-1.14278095559)	chromosome_gene_0339(-1.14278095559)
GO:0009725	response to hormone	biological process	1/119	0.08353	1	chromosome_gene_1983(-1.41145019107)	chromosome_gene_1983(-1.41145019107)
GO:0009790	embryo development	biological process	1/119	0.08353	1	chromosome_gene_1983(-1.41145019107)	chromosome_gene_1983(-1.41145019107)
GO:0019419	sulfate reduction	biological process	1/119	0.08353	1	chromosome_gene_3132(-1.05044902269)	chromosome_gene_3132(-1.05044902269)
GO:0019477	L-lysine catabolic process	biological process	1/119	0.08353	1	chromosome_gene_0339(-1.14278095559)	chromosome_gene_0339(-1.14278095559)
GO:0032467	positive regulation of cytokinesis	biological process	1/119	0.08353	1	chromosome_gene_2404(-17.9129828689)	chromosome_gene_2404(-17.9129828689)
GO:0033539	fatty acid beta-oxidation using acyl-CoA dehydrogenase	biological process	1/119	0.08353	1	chromosome_gene_0815(-1.03010164082)	chromosome_gene_0815(-1.03010164082)
GO:0033993	response to lipid	biological process	1/119	0.08353	1	chromosome_gene_1983(-1.41145019107)	chromosome_gene_1983(-1.41145019107)
GO:0042743	hydrogen peroxide metabolic process	biological process	1/119	0.08353	1	chromosome_gene_1657(-1.04332298316)	chromosome_gene_1657(-1.04332298316)
GO:0042744	hydrogen peroxide catabolic process	biological process	1/119	0.08353	1	chromosome_gene_1657(-1.04332298316)	chromosome_gene_1657(-1.04332298316)
GO:0045595	regulation of cell differentiation	biological process	1/119	0.08353	1	chromosome_gene_0056(-1.32208413783)	chromosome_gene_0056(-1.32208413783)
GO:0045787	positive regulation of cell cycle	biological process	1/119	0.08353	1	chromosome_gene_2404(-17.9129828689)	chromosome_gene_2404(-17.9129828689)
GO:0046398	UDP-glucuronate metabolic process	biological process	1/119	0.08353	1	chromosome_gene_2170(-1.14435321028)	chromosome_gene_2170(-1.14435321028)
GO:0046440	L-lysine metabolic process	biological process	1/119	0.08353	1	chromosome_gene_0339(-1.14278095559)	chromosome_gene_0339(-1.14278095559)
GO:0048468	cell development	biological process	1/119	0.08353	1	chromosome_gene_0056(-1.32208413783)	chromosome_gene_0056(-1.32208413783)
GO:0051493	regulation of cytoskeleton organization	biological process	1/119	0.08353	1	chromosome_gene_0056(-1.32208413783)	chromosome_gene_0056(-1.32208413783)
GO:0055088	lipid homeostasis	biological process	1/119	0.08353	1	chromosome_gene_0815(-1.03010164082)	chromosome_gene_0815(-1.03010164082)
GO:0072344	rescue of stalled ribosome	biological process	1/119	0.08353	1	chromosome_gene_3623(-1.6457165318)	chromosome_gene_3623(-1.6457165318)
GO:0090068	positive regulation of cell cycle process	biological process	1/119	0.08353	1	chromosome_gene_2404(-17.9129828689)	chromosome_gene_2404(-17.9129828689)
GO:0097435	supramolecular fiber organization	biological process	1/119	0.08353	1	chromosome_gene_0056(-1.32208413783)	chromosome_gene_0056(-1.32208413783)
GO:0006313	transposition, DNA-mediated	biological process	2/119	0.09013	1	chromosome_gene_0076(-1.00548553908),chromosome_gene_0087(-1.13967229153)	chromosome_gene_0076(-1.00548553908),chromosome_gene_0087(-1.13967229153)
GO:0009435	NAD biosynthetic process	biological process	2/119	0.09013	1	chromosome_gene_0565(-1.1230583964),chromosome_gene_3674(-1.1564450874)	chromosome_gene_0565(-1.1230583964),chromosome_gene_3674(-1.1564450874)
GO:0009438	methylglyoxal metabolic process	biological process	2/119	0.09013	1	chromosome_gene_0416(-1.26067868898),chromosome_gene_1287(-1.34831299982)	chromosome_gene_0416(-1.26067868898),chromosome_gene_1287(-1.34831299982)
GO:0042182	ketone catabolic process	biological process	2/119	0.09013	1	chromosome_gene_0416(-1.26067868898),chromosome_gene_1287(-1.34831299982)	chromosome_gene_0416(-1.26067868898),chromosome_gene_1287(-1.34831299982)
GO:0046148	pigment biosynthetic process	biological process	3/119	0.09657	1	chromosome_gene_3302(-1.04372137743),chromosome_gene_3304(-1.06569418478),chromosome_gene_3306(-1.03818319389)	chromosome_gene_3302(-1.04372137743),chromosome_gene_3304(-1.06569418478),chromosome_gene_3306(-1.03818319389)
GO:1901137	carbohydrate derivative biosynthetic process	biological process	14/119	0.09692	1	chromosome_gene_1827(-1.01766463115),chromosome_gene_2170(-1.14435321028),chromosome_gene_2171(-1.34320667039),chromosome_gene_2512(-1.66837850891),chromosome_gene_2513(-1.69203972328),chromosome_gene_2515(-2.01065598227),chromosome_gene_2516(-2.15181562089),chromosome_gene_2518(-2.07180379794),chromosome_gene_2519(-1.52681074794),chromosome_gene_2522(-1.43980281189),chromosome_gene_2523(-1.61759…	chromosome_gene_1827(-1.01766463115),chromosome_gene_2170(-1.14435321028),chromosome_gene_2171(-1.34320667039),chromosome_gene_2512(-1.66837850891),chromosome_gene_2513(-1.69203972328),chromosome_gene_2515(-2.01065598227),chromosome_gene_2516(-2.15181562089),chromosome_gene_2518(-2.07180379794),chromosome_gene_2519(-1.52681074794),chromosome_gene_2522(-1.43980281189),chromosome_gene_2523(-1.61759…
GO:0005991	trehalose metabolic process	biological process	2/119	0.10364	1	chromosome_gene_1901(-1.12958386045),plasmid2_gene_0032(-1.09004785366)	chromosome_gene_1901(-1.12958386045),plasmid2_gene_0032(-1.09004785366)
GO:0009065	glutamine family amino acid catabolic process	biological process	2/119	0.10364	1	chromosome_gene_1647(-1.00493980143),chromosome_gene_1649(-1.04742534619)	chromosome_gene_1647(-1.00493980143),chromosome_gene_1649(-1.04742534619)
GO:0019674	NAD metabolic process	biological process	2/119	0.10364	1	chromosome_gene_0565(-1.1230583964),chromosome_gene_3674(-1.1564450874)	chromosome_gene_0565(-1.1230583964),chromosome_gene_3674(-1.1564450874)
GO:0033043	regulation of organelle organization	biological process	2/119	0.10364	1	chromosome_gene_0056(-1.32208413783),chromosome_gene_2410(1.06048465539)	chromosome_gene_0056(-1.32208413783),chromosome_gene_2410(1.06048465539)
GO:0042440	pigment metabolic process	biological process	3/119	0.10541	1	chromosome_gene_3302(-1.04372137743),chromosome_gene_3304(-1.06569418478),chromosome_gene_3306(-1.03818319389)	chromosome_gene_3302(-1.04372137743),chromosome_gene_3304(-1.06569418478),chromosome_gene_3306(-1.03818319389)
GO:1901135	carbohydrate derivative metabolic process	biological process	19/119	0.11255	1	chromosome_gene_0339(-1.14278095559),chromosome_gene_0354(-1.33920608632),chromosome_gene_0356(-1.24974871508),chromosome_gene_1827(-1.01766463115),chromosome_gene_2170(-1.14435321028),chromosome_gene_2171(-1.34320667039),chromosome_gene_2512(-1.66837850891),chromosome_gene_2513(-1.69203972328),chromosome_gene_2515(-2.01065598227),chromosome_gene_2516(-2.15181562089),chromosome_gene_2518(-2.07180…	chromosome_gene_0339(-1.14278095559),chromosome_gene_0354(-1.33920608632),chromosome_gene_0356(-1.24974871508),chromosome_gene_1827(-1.01766463115),chromosome_gene_2170(-1.14435321028),chromosome_gene_2171(-1.34320667039),chromosome_gene_2512(-1.66837850891),chromosome_gene_2513(-1.69203972328),chromosome_gene_2515(-2.01065598227),chromosome_gene_2516(-2.15181562089),chromosome_gene_2518(-2.07180…
GO:0032196	transposition	biological process	2/119	0.11765	1	chromosome_gene_0076(-1.00548553908),chromosome_gene_0087(-1.13967229153)	chromosome_gene_0076(-1.00548553908),chromosome_gene_0087(-1.13967229153)
GO:0051260	protein homooligomerization	biological process	2/119	0.11765	1	chromosome_gene_0339(-1.14278095559),chromosome_gene_1395(-1.25513339743)	chromosome_gene_0339(-1.14278095559),chromosome_gene_1395(-1.25513339743)
GO:0005985	sucrose metabolic process	biological process	1/119	0.12266	1	chromosome_gene_0020(5.24202774407)	chromosome_gene_0020(5.24202774407)
GO:0006015	5-phosphoribose 1-diphosphate biosynthetic process	biological process	1/119	0.12266	1	chromosome_gene_3675(-1.17598773399)	chromosome_gene_3675(-1.17598773399)
GO:0006083	acetate metabolic process	biological process	1/119	0.12266	1	chromosome_gene_0339(-1.14278095559)	chromosome_gene_0339(-1.14278095559)
GO:0009411	response to UV	biological process	1/119	0.12266	1	chromosome_gene_0416(-1.26067868898)	chromosome_gene_0416(-1.26067868898)
GO:0009450	gamma-aminobutyric acid catabolic process	biological process	1/119	0.12266	1	chromosome_gene_0339(-1.14278095559)	chromosome_gene_0339(-1.14278095559)
GO:0017198	N-terminal peptidyl-serine acetylation	biological process	1/119	0.12266	1	chromosome_gene_3112(1.60833899418)	chromosome_gene_3112(1.60833899418)
GO:0019588	anaerobic glycerol catabolic process	biological process	1/119	0.12266	1	chromosome_gene_0492(-1.08307107213)	chromosome_gene_0492(-1.08307107213)
GO:0019634	organic phosphonate metabolic process	biological process	1/119	0.12266	1	chromosome_gene_3536(-1.47160834745)	chromosome_gene_3536(-1.47160834745)
GO:0019662	non-glycolytic fermentation	biological process	1/119	0.12266	1	chromosome_gene_0492(-1.08307107213)	chromosome_gene_0492(-1.08307107213)
GO:0030029	actin filament-based process	biological process	1/119	0.12266	1	chromosome_gene_0056(-1.32208413783)	chromosome_gene_0056(-1.32208413783)
GO:0030036	actin cytoskeleton organization	biological process	1/119	0.12266	1	chromosome_gene_0056(-1.32208413783)	chromosome_gene_0056(-1.32208413783)
GO:0030920	peptidyl-serine acetylation	biological process	1/119	0.12266	1	chromosome_gene_3112(1.60833899418)	chromosome_gene_3112(1.60833899418)
GO:0031334	positive regulation of protein complex assembly	biological process	1/119	0.12266	1	chromosome_gene_2404(-17.9129828689)	chromosome_gene_2404(-17.9129828689)
GO:0043335	protein unfolding	biological process	1/119	0.12266	1	chromosome_gene_0167(-1.0928853725)	chromosome_gene_0167(-1.0928853725)
GO:0043433	negative regulation of DNA binding transcription factor activity	biological process	1/119	0.12266	1	chromosome_gene_1823(-1.13396917061)	chromosome_gene_1823(-1.13396917061)
GO:0046391	5-phosphoribose 1-diphosphate metabolic process	biological process	1/119	0.12266	1	chromosome_gene_3675(-1.17598773399)	chromosome_gene_3675(-1.17598773399)
GO:0046459	short-chain fatty acid metabolic process	biological process	1/119	0.12266	1	chromosome_gene_0339(-1.14278095559)	chromosome_gene_0339(-1.14278095559)
GO:0051781	positive regulation of cell division	biological process	1/119	0.12266	1	chromosome_gene_2404(-17.9129828689)	chromosome_gene_2404(-17.9129828689)
GO:1901652	response to peptide	biological process	1/119	0.12266	1	chromosome_gene_0934(-1.45658450547)	chromosome_gene_0934(-1.45658450547)
GO:2000144	positive regulation of DNA-templated transcription, initiation	biological process	1/119	0.12266	1	chromosome_gene_2404(-17.9129828689)	chromosome_gene_2404(-17.9129828689)
GO:0015980	energy derivation by oxidation of organic compounds	biological process	6/119	0.12918	1	chromosome_gene_0339(-1.14278095559),chromosome_gene_0492(-1.08307107213),chromosome_gene_1901(-1.12958386045),chromosome_gene_2395(1.02117940578),chromosome_gene_3606(-1.58911414399),chromosome_gene_3607(-1.53072648845)	chromosome_gene_0339(-1.14278095559),chromosome_gene_0492(-1.08307107213),chromosome_gene_1901(-1.12958386045),chromosome_gene_2395(1.02117940578),chromosome_gene_3606(-1.58911414399),chromosome_gene_3607(-1.53072648845)
GO:0015698	inorganic anion transport	biological process	2/119	0.13211	1	chromosome_gene_3999(-1.49253436205),chromosome_gene_4000(-1.10533854798)	chromosome_gene_3999(-1.49253436205),chromosome_gene_4000(-1.10533854798)
GO:0006979	response to oxidative stress	biological process	4/119	0.13825	1	chromosome_gene_0416(-1.26067868898),chromosome_gene_1657(-1.04332298316),chromosome_gene_2545(-1.16939516375),chromosome_gene_3827(-1.17564778611)	chromosome_gene_0416(-1.26067868898),chromosome_gene_1657(-1.04332298316),chromosome_gene_2545(-1.16939516375),chromosome_gene_3827(-1.17564778611)
GO:0046496	nicotinamide nucleotide metabolic process	biological process	4/119	0.13825	1	chromosome_gene_0565(-1.1230583964),chromosome_gene_2545(-1.16939516375),chromosome_gene_2907(-1.23280366785),chromosome_gene_3674(-1.1564450874)	chromosome_gene_0565(-1.1230583964),chromosome_gene_2545(-1.16939516375),chromosome_gene_2907(-1.23280366785),chromosome_gene_3674(-1.1564450874)
GO:0009628	response to abiotic stimulus	biological process	5/119	0.14171	1	chromosome_gene_0056(-1.32208413783),chromosome_gene_0416(-1.26067868898),chromosome_gene_0552(-1.1839977338),chromosome_gene_1657(-1.04332298316),chromosome_gene_2512(-1.66837850891)	chromosome_gene_0056(-1.32208413783),chromosome_gene_0416(-1.26067868898),chromosome_gene_0552(-1.1839977338),chromosome_gene_1657(-1.04332298316),chromosome_gene_2512(-1.66837850891)
GO:0006040	amino sugar metabolic process	biological process	2/119	0.14695	1	chromosome_gene_0354(-1.33920608632),chromosome_gene_0356(-1.24974871508)	chromosome_gene_0354(-1.33920608632),chromosome_gene_0356(-1.24974871508)
GO:1901565	organonitrogen compound catabolic process	biological process	7/119	0.14747	1	chromosome_gene_0010(1.51063738997),chromosome_gene_0168(-1.0753136183),chromosome_gene_0339(-1.14278095559),chromosome_gene_0758(-1.0189581577),chromosome_gene_1647(-1.00493980143),chromosome_gene_1649(-1.04742534619),chromosome_gene_3112(1.60833899418)	chromosome_gene_0010(1.51063738997),chromosome_gene_0168(-1.0753136183),chromosome_gene_0339(-1.14278095559),chromosome_gene_0758(-1.0189581577),chromosome_gene_1647(-1.00493980143),chromosome_gene_1649(-1.04742534619),chromosome_gene_3112(1.60833899418)
GO:0009405	pathogenesis	biological process	3/119	0.15388	1	chromosome_gene_1711(1.17193720184),chromosome_gene_2171(-1.34320667039),chromosome_gene_2410(1.06048465539)	chromosome_gene_1711(1.17193720184),chromosome_gene_2171(-1.34320667039),chromosome_gene_2410(1.06048465539)
GO:0019362	pyridine nucleotide metabolic process	biological process	4/119	0.1542	1	chromosome_gene_0565(-1.1230583964),chromosome_gene_2545(-1.16939516375),chromosome_gene_2907(-1.23280366785),chromosome_gene_3674(-1.1564450874)	chromosome_gene_0565(-1.1230583964),chromosome_gene_2545(-1.16939516375),chromosome_gene_2907(-1.23280366785),chromosome_gene_3674(-1.1564450874)
GO:0001121	bacterial transcription	biological process	1/119	0.16014	1	chromosome_gene_2410(1.06048465539)	chromosome_gene_2410(1.06048465539)
GO:0001123	transcription initiation from bacterial-type RNA polymerase promoter	biological process	1/119	0.16014	1	chromosome_gene_2410(1.06048465539)	chromosome_gene_2410(1.06048465539)
GO:0007010	cytoskeleton organization	biological process	1/119	0.16014	1	chromosome_gene_0056(-1.32208413783)	chromosome_gene_0056(-1.32208413783)
GO:0009448	gamma-aminobutyric acid metabolic process	biological process	1/119	0.16014	1	chromosome_gene_0339(-1.14278095559)	chromosome_gene_0339(-1.14278095559)
GO:0009719	response to endogenous stimulus	biological process	1/119	0.16014	1	chromosome_gene_1983(-1.41145019107)	chromosome_gene_1983(-1.41145019107)
GO:0018209	peptidyl-serine modification	biological process	1/119	0.16014	1	chromosome_gene_3112(1.60833899418)	chromosome_gene_3112(1.60833899418)
GO:0022611	dormancy process	biological process	1/119	0.16014	1	chromosome_gene_3234(1.63276487764)	chromosome_gene_3234(1.63276487764)
GO:0019359	nicotinamide nucleotide biosynthetic process	biological process	3/119	0.1643	1	chromosome_gene_0565(-1.1230583964),chromosome_gene_2545(-1.16939516375),chromosome_gene_3674(-1.1564450874)	chromosome_gene_0565(-1.1230583964),chromosome_gene_2545(-1.16939516375),chromosome_gene_3674(-1.1564450874)
GO:0072350	tricarboxylic acid metabolic process	biological process	3/119	0.1643	1	chromosome_gene_3330(1.07012873312),chromosome_gene_3606(-1.58911414399),chromosome_gene_3607(-1.53072648845)	chromosome_gene_3330(1.07012873312),chromosome_gene_3606(-1.58911414399),chromosome_gene_3607(-1.53072648845)
GO:1901700	response to oxygen-containing compound	biological process	3/119	0.17494	1	chromosome_gene_0934(-1.45658450547),chromosome_gene_1657(-1.04332298316),chromosome_gene_1983(-1.41145019107)	chromosome_gene_0934(-1.45658450547),chromosome_gene_1657(-1.04332298316),chromosome_gene_1983(-1.41145019107)
GO:0006650	glycerophospholipid metabolic process	biological process	2/119	0.17754	1	chromosome_gene_0339(-1.14278095559),chromosome_gene_1516(-1.02151022869)	chromosome_gene_0339(-1.14278095559),chromosome_gene_1516(-1.02151022869)
GO:0016052	carbohydrate catabolic process	biological process	6/119	0.18355	1	chromosome_gene_0008(1.4138466655),chromosome_gene_0009(1.55930354555),chromosome_gene_0010(1.51063738997),chromosome_gene_0492(-1.08307107213),chromosome_gene_1901(-1.12958386045),chromosome_gene_2545(-1.16939516375)	chromosome_gene_0008(1.4138466655),chromosome_gene_0009(1.55930354555),chromosome_gene_0010(1.51063738997),chromosome_gene_0492(-1.08307107213),chromosome_gene_1901(-1.12958386045),chromosome_gene_2545(-1.16939516375)
GO:0019363	pyridine nucleotide biosynthetic process	biological process	3/119	0.18576	1	chromosome_gene_0565(-1.1230583964),chromosome_gene_2545(-1.16939516375),chromosome_gene_3674(-1.1564450874)	chromosome_gene_0565(-1.1230583964),chromosome_gene_2545(-1.16939516375),chromosome_gene_3674(-1.1564450874)
GO:0006352	DNA-templated transcription, initiation	biological process	2/119	0.19319	1	chromosome_gene_2404(-17.9129828689),chromosome_gene_2410(1.06048465539)	chromosome_gene_2404(-17.9129828689),chromosome_gene_2410(1.06048465539)
GO:0006113	fermentation	biological process	1/119	0.19602	1	chromosome_gene_0492(-1.08307107213)	chromosome_gene_0492(-1.08307107213)
GO:0019405	alditol catabolic process	biological process	1/119	0.19602	1	chromosome_gene_0492(-1.08307107213)	chromosome_gene_0492(-1.08307107213)
GO:0019563	glycerol catabolic process	biological process	1/119	0.19602	1	chromosome_gene_0492(-1.08307107213)	chromosome_gene_0492(-1.08307107213)
GO:0030435	sporulation resulting in formation of a cellular spore	biological process	1/119	0.19602	1	chromosome_gene_2410(1.06048465539)	chromosome_gene_2410(1.06048465539)
GO:0032048	cardiolipin metabolic process	biological process	1/119	0.19602	1	chromosome_gene_1516(-1.02151022869)	chromosome_gene_1516(-1.02151022869)
GO:0032049	cardiolipin biosynthetic process	biological process	1/119	0.19602	1	chromosome_gene_1516(-1.02151022869)	chromosome_gene_1516(-1.02151022869)
GO:0035999	tetrahydrofolate interconversion	biological process	1/119	0.19602	1	chromosome_gene_3234(1.63276487764)	chromosome_gene_3234(1.63276487764)
GO:0043254	regulation of protein complex assembly	biological process	1/119	0.19602	1	chromosome_gene_2404(-17.9129828689)	chromosome_gene_2404(-17.9129828689)
GO:0043934	sporulation	biological process	1/119	0.19602	1	chromosome_gene_2410(1.06048465539)	chromosome_gene_2410(1.06048465539)
GO:0044089	positive regulation of cellular component biogenesis	biological process	1/119	0.19602	1	chromosome_gene_2404(-17.9129828689)	chromosome_gene_2404(-17.9129828689)
GO:0044257	cellular protein catabolic process	biological process	1/119	0.19602	1	chromosome_gene_0168(-1.0753136183)	chromosome_gene_0168(-1.0753136183)
GO:0051090	regulation of DNA binding transcription factor activity	biological process	1/119	0.19602	1	chromosome_gene_1823(-1.13396917061)	chromosome_gene_1823(-1.13396917061)
GO:0051187	cofactor catabolic process	biological process	1/119	0.19602	1	chromosome_gene_1657(-1.04332298316)	chromosome_gene_1657(-1.04332298316)
GO:0051603	proteolysis involved in cellular protein catabolic process	biological process	1/119	0.19602	1	chromosome_gene_0168(-1.0753136183)	chromosome_gene_0168(-1.0753136183)
GO:2000142	regulation of DNA-templated transcription, initiation	biological process	1/119	0.19602	1	chromosome_gene_2404(-17.9129828689)	chromosome_gene_2404(-17.9129828689)
GO:0006091	generation of precursor metabolites and energy	biological process	7/119	0.19879	1	chromosome_gene_0339(-1.14278095559),chromosome_gene_0492(-1.08307107213),chromosome_gene_1901(-1.12958386045),chromosome_gene_2395(1.02117940578),chromosome_gene_2545(-1.16939516375),chromosome_gene_3606(-1.58911414399),chromosome_gene_3607(-1.53072648845)	chromosome_gene_0339(-1.14278095559),chromosome_gene_0492(-1.08307107213),chromosome_gene_1901(-1.12958386045),chromosome_gene_2395(1.02117940578),chromosome_gene_2545(-1.16939516375),chromosome_gene_3606(-1.58911414399),chromosome_gene_3607(-1.53072648845)
GO:0055086	nucleobase-containing small molecule metabolic process	biological process	12/119	0.20675	1	chromosome_gene_0565(-1.1230583964),chromosome_gene_1827(-1.01766463115),chromosome_gene_2170(-1.14435321028),chromosome_gene_2171(-1.34320667039),chromosome_gene_2512(-1.66837850891),chromosome_gene_2515(-2.01065598227),chromosome_gene_2516(-2.15181562089),chromosome_gene_2545(-1.16939516375),chromosome_gene_2907(-1.23280366785),chromosome_gene_3674(-1.1564450874),chromosome_gene_3675(-1.1759877…	chromosome_gene_0565(-1.1230583964),chromosome_gene_1827(-1.01766463115),chromosome_gene_2170(-1.14435321028),chromosome_gene_2171(-1.34320667039),chromosome_gene_2512(-1.66837850891),chromosome_gene_2515(-2.01065598227),chromosome_gene_2516(-2.15181562089),chromosome_gene_2545(-1.16939516375),chromosome_gene_2907(-1.23280366785),chromosome_gene_3674(-1.1564450874),chromosome_gene_3675(-1.1759877…
GO:0006417	regulation of translation	biological process	2/119	0.209	1	chromosome_gene_2123(-1.65240897443),chromosome_gene_3623(-1.6457165318)	chromosome_gene_2123(-1.65240897443),chromosome_gene_3623(-1.6457165318)
GO:0006553	lysine metabolic process	biological process	2/119	0.209	1	chromosome_gene_0339(-1.14278095559),chromosome_gene_0758(-1.0189581577)	chromosome_gene_0339(-1.14278095559),chromosome_gene_0758(-1.0189581577)
GO:0016042	lipid catabolic process	biological process	2/119	0.209	1	chromosome_gene_0815(-1.03010164082),chromosome_gene_1953(-1.3735058815)	chromosome_gene_0815(-1.03010164082),chromosome_gene_1953(-1.3735058815)
GO:0055114	oxidation-reduction process	biological process	8/119	0.21006	1	chromosome_gene_0339(-1.14278095559),chromosome_gene_0492(-1.08307107213),chromosome_gene_0815(-1.03010164082),chromosome_gene_1901(-1.12958386045),chromosome_gene_2395(1.02117940578),chromosome_gene_3132(-1.05044902269),chromosome_gene_3606(-1.58911414399),chromosome_gene_3607(-1.53072648845)	chromosome_gene_0339(-1.14278095559),chromosome_gene_0492(-1.08307107213),chromosome_gene_0815(-1.03010164082),chromosome_gene_1901(-1.12958386045),chromosome_gene_2395(1.02117940578),chromosome_gene_3132(-1.05044902269),chromosome_gene_3606(-1.58911414399),chromosome_gene_3607(-1.53072648845)
GO:0017144	drug metabolic process	biological process	12/119	0.21124	1	chromosome_gene_0339(-1.14278095559),chromosome_gene_0354(-1.33920608632),chromosome_gene_0356(-1.24974871508),chromosome_gene_1647(-1.00493980143),chromosome_gene_1649(-1.04742534619),chromosome_gene_1657(-1.04332298316),chromosome_gene_2545(-1.16939516375),chromosome_gene_3132(-1.05044902269),chromosome_gene_3304(-1.06569418478),chromosome_gene_3330(1.07012873312),chromosome_gene_3606(-1.589114…	chromosome_gene_0339(-1.14278095559),chromosome_gene_0354(-1.33920608632),chromosome_gene_0356(-1.24974871508),chromosome_gene_1647(-1.00493980143),chromosome_gene_1649(-1.04742534619),chromosome_gene_1657(-1.04332298316),chromosome_gene_2545(-1.16939516375),chromosome_gene_3132(-1.05044902269),chromosome_gene_3304(-1.06569418478),chromosome_gene_3330(1.07012873312),chromosome_gene_3606(-1.589114…
GO:0072524	pyridine-containing compound metabolic process	biological process	4/119	0.2148	1	chromosome_gene_0565(-1.1230583964),chromosome_gene_2545(-1.16939516375),chromosome_gene_2907(-1.23280366785),chromosome_gene_3674(-1.1564450874)	chromosome_gene_0565(-1.1230583964),chromosome_gene_2545(-1.16939516375),chromosome_gene_2907(-1.23280366785),chromosome_gene_3674(-1.1564450874)
GO:0009605	response to external stimulus	biological process	7/119	0.21732	1	chromosome_gene_0056(-1.32208413783),chromosome_gene_0177(1.00547513007),chromosome_gene_2102(-1.43232816901),chromosome_gene_2104(-1.33598043041),chromosome_gene_2395(1.02117940578),chromosome_gene_3566(-1.1016306471),chromosome_gene_3828(2.76420813014)	chromosome_gene_0056(-1.32208413783),chromosome_gene_0177(1.00547513007),chromosome_gene_2102(-1.43232816901),chromosome_gene_2104(-1.33598043041),chromosome_gene_2395(1.02117940578),chromosome_gene_3566(-1.1016306471),chromosome_gene_3828(2.76420813014)
GO:0019752	carboxylic acid metabolic process	biological process	21/119	0.22367	1	chromosome_gene_0008(1.4138466655),chromosome_gene_0009(1.55930354555),chromosome_gene_0010(1.51063738997),chromosome_gene_0056(-1.32208413783),chromosome_gene_0339(-1.14278095559),chromosome_gene_0354(-1.33920608632),chromosome_gene_0356(-1.24974871508),chromosome_gene_0416(-1.26067868898),chromosome_gene_0758(-1.0189581577),chromosome_gene_0815(-1.03010164082),chromosome_gene_1287(-1.3483129998…	chromosome_gene_0008(1.4138466655),chromosome_gene_0009(1.55930354555),chromosome_gene_0010(1.51063738997),chromosome_gene_0056(-1.32208413783),chromosome_gene_0339(-1.14278095559),chromosome_gene_0354(-1.33920608632),chromosome_gene_0356(-1.24974871508),chromosome_gene_0416(-1.26067868898),chromosome_gene_0758(-1.0189581577),chromosome_gene_0815(-1.03010164082),chromosome_gene_1287(-1.3483129998…
GO:0034248	regulation of cellular amide metabolic process	biological process	2/119	0.22495	1	chromosome_gene_2123(-1.65240897443),chromosome_gene_3623(-1.6457165318)	chromosome_gene_2123(-1.65240897443),chromosome_gene_3623(-1.6457165318)
GO:0046486	glycerolipid metabolic process	biological process	2/119	0.22495	1	chromosome_gene_0339(-1.14278095559),chromosome_gene_1516(-1.02151022869)	chromosome_gene_0339(-1.14278095559),chromosome_gene_1516(-1.02151022869)
GO:0005978	glycogen biosynthetic process	biological process	1/119	0.23039	1	chromosome_gene_1901(-1.12958386045)	chromosome_gene_1901(-1.12958386045)
GO:0006011	UDP-glucose metabolic process	biological process	1/119	0.23039	1	chromosome_gene_2171(-1.34320667039)	chromosome_gene_2171(-1.34320667039)
GO:0006166	purine ribonucleoside salvage	biological process	1/119	0.23039	1	chromosome_gene_3870(-1.09515723304)	chromosome_gene_3870(-1.09515723304)
GO:0006414	translational elongation	biological process	1/119	0.23039	1	chromosome_gene_3623(-1.6457165318)	chromosome_gene_3623(-1.6457165318)
GO:0009268	response to pH	biological process	1/119	0.23039	1	chromosome_gene_0416(-1.26067868898)	chromosome_gene_0416(-1.26067868898)
GO:0010243	response to organonitrogen compound	biological process	1/119	0.23039	1	chromosome_gene_0934(-1.45658450547)	chromosome_gene_0934(-1.45658450547)
GO:0010564	regulation of cell cycle process	biological process	1/119	0.23039	1	chromosome_gene_2404(-17.9129828689)	chromosome_gene_2404(-17.9129828689)
GO:0015757	galactose transmembrane transport	biological process	1/119	0.23039	1	chromosome_gene_3251(-1.67271803995)	chromosome_gene_3251(-1.67271803995)
GO:0032465	regulation of cytokinesis	biological process	1/119	0.23039	1	chromosome_gene_2404(-17.9129828689)	chromosome_gene_2404(-17.9129828689)
GO:0042135	neurotransmitter catabolic process	biological process	1/119	0.23039	1	chromosome_gene_0339(-1.14278095559)	chromosome_gene_0339(-1.14278095559)
GO:0051130	positive regulation of cellular component organization	biological process	1/119	0.23039	1	chromosome_gene_2404(-17.9129828689)	chromosome_gene_2404(-17.9129828689)
GO:1901136	carbohydrate derivative catabolic process	biological process	3/119	0.23061	1	chromosome_gene_0354(-1.33920608632),chromosome_gene_0356(-1.24974871508),chromosome_gene_3112(1.60833899418)	chromosome_gene_0354(-1.33920608632),chromosome_gene_0356(-1.24974871508),chromosome_gene_3112(1.60833899418)
GO:0006575	cellular modified amino acid metabolic process	biological process	4/119	0.23323	1	chromosome_gene_0339(-1.14278095559),chromosome_gene_1555(-1.25311100643),chromosome_gene_3234(1.63276487764),chromosome_gene_3548(-1.21523782588)	chromosome_gene_0339(-1.14278095559),chromosome_gene_1555(-1.25311100643),chromosome_gene_3234(1.63276487764),chromosome_gene_3548(-1.21523782588)
GO:0006099	tricarboxylic acid cycle	biological process	2/119	0.24099	1	chromosome_gene_3606(-1.58911414399),chromosome_gene_3607(-1.53072648845)	chromosome_gene_3606(-1.58911414399),chromosome_gene_3607(-1.53072648845)
GO:0010608	posttranscriptional regulation of gene expression	biological process	2/119	0.24099	1	chromosome_gene_2123(-1.65240897443),chromosome_gene_3623(-1.6457165318)	chromosome_gene_2123(-1.65240897443),chromosome_gene_3623(-1.6457165318)
GO:0051259	protein complex oligomerization	biological process	2/119	0.24099	1	chromosome_gene_0339(-1.14278095559),chromosome_gene_1395(-1.25513339743)	chromosome_gene_0339(-1.14278095559),chromosome_gene_1395(-1.25513339743)
GO:0072525	pyridine-containing compound biosynthetic process	biological process	3/119	0.25375	1	chromosome_gene_0565(-1.1230583964),chromosome_gene_2545(-1.16939516375),chromosome_gene_3674(-1.1564450874)	chromosome_gene_0565(-1.1230583964),chromosome_gene_2545(-1.16939516375),chromosome_gene_3674(-1.1564450874)
GO:0006733	oxidoreduction coenzyme metabolic process	biological process	4/119	0.26155	1	chromosome_gene_0565(-1.1230583964),chromosome_gene_2545(-1.16939516375),chromosome_gene_2907(-1.23280366785),chromosome_gene_3674(-1.1564450874)	chromosome_gene_0565(-1.1230583964),chromosome_gene_2545(-1.16939516375),chromosome_gene_2907(-1.23280366785),chromosome_gene_3674(-1.1564450874)
GO:0006014	D-ribose metabolic process	biological process	1/119	0.2633	1	chromosome_gene_0356(-1.24974871508)	chromosome_gene_0356(-1.24974871508)
GO:0009758	carbohydrate utilization	biological process	1/119	0.2633	1	chromosome_gene_1824(-1.31709956287)	chromosome_gene_1824(-1.31709956287)
GO:0051726	regulation of cell cycle	biological process	1/119	0.2633	1	chromosome_gene_2404(-17.9129828689)	chromosome_gene_2404(-17.9129828689)
GO:0070813	hydrogen sulfide metabolic process	biological process	1/119	0.2633	1	chromosome_gene_3132(-1.05044902269)	chromosome_gene_3132(-1.05044902269)
GO:0070814	hydrogen sulfide biosynthetic process	biological process	1/119	0.2633	1	chromosome_gene_3132(-1.05044902269)	chromosome_gene_3132(-1.05044902269)
GO:0072593	reactive oxygen species metabolic process	biological process	1/119	0.2633	1	chromosome_gene_1657(-1.04332298316)	chromosome_gene_1657(-1.04332298316)
GO:1901698	response to nitrogen compound	biological process	1/119	0.2633	1	chromosome_gene_0934(-1.45658450547)	chromosome_gene_0934(-1.45658450547)
GO:0010033	response to organic substance	biological process	2/119	0.27318	1	chromosome_gene_0934(-1.45658450547),chromosome_gene_1983(-1.41145019107)	chromosome_gene_0934(-1.45658450547),chromosome_gene_1983(-1.41145019107)
GO:0009311	oligosaccharide metabolic process	biological process	3/119	0.27721	1	chromosome_gene_0020(5.24202774407),chromosome_gene_1901(-1.12958386045),plasmid2_gene_0032(-1.09004785366)	chromosome_gene_0020(5.24202774407),chromosome_gene_1901(-1.12958386045),plasmid2_gene_0032(-1.09004785366)
GO:0043436	oxoacid metabolic process	biological process	21/119	0.29344	1	chromosome_gene_0008(1.4138466655),chromosome_gene_0009(1.55930354555),chromosome_gene_0010(1.51063738997),chromosome_gene_0056(-1.32208413783),chromosome_gene_0339(-1.14278095559),chromosome_gene_0354(-1.33920608632),chromosome_gene_0356(-1.24974871508),chromosome_gene_0416(-1.26067868898),chromosome_gene_0758(-1.0189581577),chromosome_gene_0815(-1.03010164082),chromosome_gene_1287(-1.3483129998…	chromosome_gene_0008(1.4138466655),chromosome_gene_0009(1.55930354555),chromosome_gene_0010(1.51063738997),chromosome_gene_0056(-1.32208413783),chromosome_gene_0339(-1.14278095559),chromosome_gene_0354(-1.33920608632),chromosome_gene_0356(-1.24974871508),chromosome_gene_0416(-1.26067868898),chromosome_gene_0758(-1.0189581577),chromosome_gene_0815(-1.03010164082),chromosome_gene_1287(-1.3483129998…
GO:0006635	fatty acid beta-oxidation	biological process	1/119	0.29481	1	chromosome_gene_0815(-1.03010164082)	chromosome_gene_0815(-1.03010164082)
GO:0008645	hexose transmembrane transport	biological process	1/119	0.29481	1	chromosome_gene_3251(-1.67271803995)	chromosome_gene_3251(-1.67271803995)
GO:0009403	toxin biosynthetic process	biological process	1/119	0.29481	1	chromosome_gene_3132(-1.05044902269)	chromosome_gene_3132(-1.05044902269)
GO:0015697	quaternary ammonium group transport	biological process	1/119	0.29481	1	chromosome_gene_2008(-1.58398274174)	chromosome_gene_2008(-1.58398274174)
GO:0015838	amino-acid betaine transport	biological process	1/119	0.29481	1	chromosome_gene_2008(-1.58398274174)	chromosome_gene_2008(-1.58398274174)
GO:0019395	fatty acid oxidation	biological process	1/119	0.29481	1	chromosome_gene_0815(-1.03010164082)	chromosome_gene_0815(-1.03010164082)
GO:0031460	glycine betaine transport	biological process	1/119	0.29481	1	chromosome_gene_2008(-1.58398274174)	chromosome_gene_2008(-1.58398274174)
GO:0034440	lipid oxidation	biological process	1/119	0.29481	1	chromosome_gene_0815(-1.03010164082)	chromosome_gene_0815(-1.03010164082)
GO:0048856	anatomical structure development	biological process	4/119	0.31007	1	chromosome_gene_0056(-1.32208413783),chromosome_gene_0339(-1.14278095559),chromosome_gene_1983(-1.41145019107),chromosome_gene_2410(1.06048465539)	chromosome_gene_0056(-1.32208413783),chromosome_gene_0339(-1.14278095559),chromosome_gene_1983(-1.41145019107),chromosome_gene_2410(1.06048465539)
GO:0032268	regulation of cellular protein metabolic process	biological process	2/119	0.32133	1	chromosome_gene_2123(-1.65240897443),chromosome_gene_3623(-1.6457165318)	chromosome_gene_2123(-1.65240897443),chromosome_gene_3623(-1.6457165318)
GO:0044238	primary metabolic process	biological process	72/119	0.32139	1	chromosome_gene_0007(1.50086982216),chromosome_gene_0008(1.4138466655),chromosome_gene_0009(1.55930354555),chromosome_gene_0010(1.51063738997),chromosome_gene_0020(5.24202774407),chromosome_gene_0053(-1.3036839745),chromosome_gene_0056(-1.32208413783),chromosome_gene_0076(-1.00548553908),chromosome_gene_0078(-1.4666996191),chromosome_gene_0087(-1.13967229153),chromosome_gene_0130(-1.25901655351),…	chromosome_gene_0007(1.50086982216),chromosome_gene_0008(1.4138466655),chromosome_gene_0009(1.55930354555),chromosome_gene_0010(1.51063738997),chromosome_gene_0020(5.24202774407),chromosome_gene_0053(-1.3036839745),chromosome_gene_0056(-1.32208413783),chromosome_gene_0076(-1.00548553908),chromosome_gene_0078(-1.4666996191),chromosome_gene_0087(-1.13967229153),chromosome_gene_0130(-1.25901655351),…
GO:0006082	organic acid metabolic process	biological process	21/119	0.32497	1	chromosome_gene_0008(1.4138466655),chromosome_gene_0009(1.55930354555),chromosome_gene_0010(1.51063738997),chromosome_gene_0056(-1.32208413783),chromosome_gene_0339(-1.14278095559),chromosome_gene_0354(-1.33920608632),chromosome_gene_0356(-1.24974871508),chromosome_gene_0416(-1.26067868898),chromosome_gene_0758(-1.0189581577),chromosome_gene_0815(-1.03010164082),chromosome_gene_1287(-1.3483129998…	chromosome_gene_0008(1.4138466655),chromosome_gene_0009(1.55930354555),chromosome_gene_0010(1.51063738997),chromosome_gene_0056(-1.32208413783),chromosome_gene_0339(-1.14278095559),chromosome_gene_0354(-1.33920608632),chromosome_gene_0356(-1.24974871508),chromosome_gene_0416(-1.26067868898),chromosome_gene_0758(-1.0189581577),chromosome_gene_0815(-1.03010164082),chromosome_gene_1287(-1.3483129998…
GO:0000103	sulfate assimilation	biological process	1/119	0.32498	1	chromosome_gene_3132(-1.05044902269)	chromosome_gene_3132(-1.05044902269)
GO:0001101	response to acid chemical	biological process	1/119	0.32498	1	chromosome_gene_1983(-1.41145019107)	chromosome_gene_1983(-1.41145019107)
GO:0005977	glycogen metabolic process	biological process	1/119	0.32498	1	chromosome_gene_1901(-1.12958386045)	chromosome_gene_1901(-1.12958386045)
GO:0006112	energy reserve metabolic process	biological process	1/119	0.32498	1	chromosome_gene_1901(-1.12958386045)	chromosome_gene_1901(-1.12958386045)
GO:0006655	phosphatidylglycerol biosynthetic process	biological process	1/119	0.32498	1	chromosome_gene_1516(-1.02151022869)	chromosome_gene_1516(-1.02151022869)
GO:0009416	response to light stimulus	biological process	1/119	0.32498	1	chromosome_gene_0416(-1.26067868898)	chromosome_gene_0416(-1.26067868898)
GO:0043174	nucleoside salvage	biological process	1/119	0.32498	1	chromosome_gene_3870(-1.09515723304)	chromosome_gene_3870(-1.09515723304)
GO:0046471	phosphatidylglycerol metabolic process	biological process	1/119	0.32498	1	chromosome_gene_1516(-1.02151022869)	chromosome_gene_1516(-1.02151022869)
GO:0051704	multi-organism process	biological process	6/119	0.32794	1	chromosome_gene_1711(1.17193720184),chromosome_gene_2102(-1.43232816901),chromosome_gene_2104(-1.33598043041),chromosome_gene_2171(-1.34320667039),chromosome_gene_2410(1.06048465539),chromosome_gene_3566(-1.1016306471)	chromosome_gene_1711(1.17193720184),chromosome_gene_2102(-1.43232816901),chromosome_gene_2104(-1.33598043041),chromosome_gene_2171(-1.34320667039),chromosome_gene_2410(1.06048465539),chromosome_gene_3566(-1.1016306471)
GO:0045333	cellular respiration	biological process	4/119	0.32975	1	chromosome_gene_0339(-1.14278095559),chromosome_gene_2395(1.02117940578),chromosome_gene_3606(-1.58911414399),chromosome_gene_3607(-1.53072648845)	chromosome_gene_0339(-1.14278095559),chromosome_gene_2395(1.02117940578),chromosome_gene_3606(-1.58911414399),chromosome_gene_3607(-1.53072648845)
GO:0006525	arginine metabolic process	biological process	2/119	0.33724	1	chromosome_gene_1647(-1.00493980143),chromosome_gene_1649(-1.04742534619)	chromosome_gene_1647(-1.00493980143),chromosome_gene_1649(-1.04742534619)
GO:0009312	oligosaccharide biosynthetic process	biological process	2/119	0.33724	1	chromosome_gene_1901(-1.12958386045),plasmid2_gene_0032(-1.09004785366)	chromosome_gene_1901(-1.12958386045),plasmid2_gene_0032(-1.09004785366)
GO:0098660	inorganic ion transmembrane transport	biological process	2/119	0.33724	1	chromosome_gene_3999(-1.49253436205),chromosome_gene_4000(-1.10533854798)	chromosome_gene_3999(-1.49253436205),chromosome_gene_4000(-1.10533854798)
GO:0008643	carbohydrate transport	biological process	5/119	0.33855	1	chromosome_gene_0019(4.82219094116),chromosome_gene_1170(-1.55873095915),chromosome_gene_1824(-1.31709956287),chromosome_gene_2619(1.04467718707),chromosome_gene_3251(-1.67271803995)	chromosome_gene_0019(4.82219094116),chromosome_gene_1170(-1.55873095915),chromosome_gene_1824(-1.31709956287),chromosome_gene_2619(1.04467718707),chromosome_gene_3251(-1.67271803995)
GO:0006631	fatty acid metabolic process	biological process	3/119	0.34847	1	chromosome_gene_0056(-1.32208413783),chromosome_gene_0339(-1.14278095559),chromosome_gene_0815(-1.03010164082)	chromosome_gene_0056(-1.32208413783),chromosome_gene_0339(-1.14278095559),chromosome_gene_0815(-1.03010164082)
GO:0009062	fatty acid catabolic process	biological process	1/119	0.35388	1	chromosome_gene_0815(-1.03010164082)	chromosome_gene_0815(-1.03010164082)
GO:0009404	toxin metabolic process	biological process	1/119	0.35388	1	chromosome_gene_3132(-1.05044902269)	chromosome_gene_3132(-1.05044902269)
GO:0015846	polyamine transport	biological process	1/119	0.35388	1	chromosome_gene_1860(-1.40873009541)	chromosome_gene_1860(-1.40873009541)
GO:0044092	negative regulation of molecular function	biological process	1/119	0.35388	1	chromosome_gene_1823(-1.13396917061)	chromosome_gene_1823(-1.13396917061)
GO:1902208	regulation of bacterial-type flagellum assembly	biological process	1/119	0.35388	1	chromosome_gene_2410(1.06048465539)	chromosome_gene_2410(1.06048465539)
GO:0006644	phospholipid metabolic process	biological process	3/119	0.36035	1	chromosome_gene_0339(-1.14278095559),chromosome_gene_1516(-1.02151022869),chromosome_gene_3302(-1.04372137743)	chromosome_gene_0339(-1.14278095559),chromosome_gene_1516(-1.02151022869),chromosome_gene_3302(-1.04372137743)
GO:0051246	regulation of protein metabolic process	biological process	2/119	0.3687	1	chromosome_gene_2123(-1.65240897443),chromosome_gene_3623(-1.6457165318)	chromosome_gene_2123(-1.65240897443),chromosome_gene_3623(-1.6457165318)
GO:0009401	phosphoenolpyruvate-dependent sugar phosphotransferase system	biological process	3/119	0.37219	1	chromosome_gene_0019(4.82219094116),chromosome_gene_1824(-1.31709956287),chromosome_gene_2619(1.04467718707)	chromosome_gene_0019(4.82219094116),chromosome_gene_1824(-1.31709956287),chromosome_gene_2619(1.04467718707)
GO:0006098	pentose-phosphate shunt	biological process	1/119	0.38155	1	chromosome_gene_2907(-1.23280366785)	chromosome_gene_2907(-1.23280366785)
GO:0006730	one-carbon metabolic process	biological process	1/119	0.38155	1	chromosome_gene_3234(1.63276487764)	chromosome_gene_3234(1.63276487764)
GO:0043101	purine-containing compound salvage	biological process	1/119	0.38155	1	chromosome_gene_3870(-1.09515723304)	chromosome_gene_3870(-1.09515723304)
GO:0051156	glucose 6-phosphate metabolic process	biological process	1/119	0.38155	1	chromosome_gene_2907(-1.23280366785)	chromosome_gene_2907(-1.23280366785)
GO:0051302	regulation of cell division	biological process	1/119	0.38155	1	chromosome_gene_2404(-17.9129828689)	chromosome_gene_2404(-17.9129828689)
GO:0042398	cellular modified amino acid biosynthetic process	biological process	2/119	0.38422	1	chromosome_gene_1150(-1.57708965695),chromosome_gene_3234(1.63276487764)	chromosome_gene_1150(-1.57708965695),chromosome_gene_3234(1.63276487764)
GO:0071704	organic substance metabolic process	biological process	81/119	0.39138	1	chromosome_gene_0007(1.50086982216),chromosome_gene_0008(1.4138466655),chromosome_gene_0009(1.55930354555),chromosome_gene_0010(1.51063738997),chromosome_gene_0020(5.24202774407),chromosome_gene_0053(-1.3036839745),chromosome_gene_0056(-1.32208413783),chromosome_gene_0076(-1.00548553908),chromosome_gene_0078(-1.4666996191),chromosome_gene_0087(-1.13967229153),chromosome_gene_0130(-1.25901655351),…	chromosome_gene_0007(1.50086982216),chromosome_gene_0008(1.4138466655),chromosome_gene_0009(1.55930354555),chromosome_gene_0010(1.51063738997),chromosome_gene_0020(5.24202774407),chromosome_gene_0053(-1.3036839745),chromosome_gene_0056(-1.32208413783),chromosome_gene_0076(-1.00548553908),chromosome_gene_0078(-1.4666996191),chromosome_gene_0087(-1.13967229153),chromosome_gene_0130(-1.25901655351),…
GO:0065003	protein-containing complex assembly	biological process	3/119	0.39576	1	chromosome_gene_0339(-1.14278095559),chromosome_gene_1395(-1.25513339743),chromosome_gene_2404(-17.9129828689)	chromosome_gene_0339(-1.14278095559),chromosome_gene_1395(-1.25513339743),chromosome_gene_2404(-17.9129828689)
GO:0055085	transmembrane transport	biological process	9/119	0.39774	1	chromosome_gene_0011(2.11332371125),chromosome_gene_0012(1.56971188259),chromosome_gene_0355(-1.15256763857),chromosome_gene_3251(-1.67271803995),chromosome_gene_3544(-1.25668207027),chromosome_gene_3828(2.76420813014),chromosome_gene_3836(1.18200202293),chromosome_gene_3999(-1.49253436205),chromosome_gene_4000(-1.10533854798)	chromosome_gene_0011(2.11332371125),chromosome_gene_0012(1.56971188259),chromosome_gene_0355(-1.15256763857),chromosome_gene_3251(-1.67271803995),chromosome_gene_3544(-1.25668207027),chromosome_gene_3828(2.76420813014),chromosome_gene_3836(1.18200202293),chromosome_gene_3999(-1.49253436205),chromosome_gene_4000(-1.10533854798)
GO:0006090	pyruvate metabolic process	biological process	2/119	0.39958	1	chromosome_gene_1395(-1.25513339743),chromosome_gene_2545(-1.16939516375)	chromosome_gene_1395(-1.25513339743),chromosome_gene_2545(-1.16939516375)
GO:0006144	purine nucleobase metabolic process	biological process	1/119	0.40804	1	chromosome_gene_3870(-1.09515723304)	chromosome_gene_3870(-1.09515723304)
GO:0030163	protein catabolic process	biological process	1/119	0.40804	1	chromosome_gene_0168(-1.0753136183)	chromosome_gene_0168(-1.0753136183)
GO:0031344	regulation of cell projection organization	biological process	1/119	0.40804	1	chromosome_gene_2410(1.06048465539)	chromosome_gene_2410(1.06048465539)
GO:0060491	regulation of cell projection assembly	biological process	1/119	0.40804	1	chromosome_gene_2410(1.06048465539)	chromosome_gene_2410(1.06048465539)
GO:0022904	respiratory electron transport chain	biological process	2/119	0.41476	1	chromosome_gene_0339(-1.14278095559),chromosome_gene_2395(1.02117940578)	chromosome_gene_0339(-1.14278095559),chromosome_gene_2395(1.02117940578)
GO:0070925	organelle assembly	biological process	2/119	0.41476	1	chromosome_gene_0056(-1.32208413783),chromosome_gene_2410(1.06048465539)	chromosome_gene_0056(-1.32208413783),chromosome_gene_2410(1.06048465539)
GO:0098656	anion transmembrane transport	biological process	2/119	0.42974	1	chromosome_gene_3999(-1.49253436205),chromosome_gene_4000(-1.10533854798)	chromosome_gene_3999(-1.49253436205),chromosome_gene_4000(-1.10533854798)
GO:0009066	aspartate family amino acid metabolic process	biological process	3/119	0.43066	1	chromosome_gene_0339(-1.14278095559),chromosome_gene_0758(-1.0189581577),chromosome_gene_1823(-1.13396917061)	chromosome_gene_0339(-1.14278095559),chromosome_gene_0758(-1.0189581577),chromosome_gene_1823(-1.13396917061)
GO:0006027	glycosaminoglycan catabolic process	biological process	1/119	0.43341	1	chromosome_gene_3112(1.60833899418)	chromosome_gene_3112(1.60833899418)
GO:0009228	thiamine biosynthetic process	biological process	1/119	0.43341	1	chromosome_gene_2545(-1.16939516375)	chromosome_gene_2545(-1.16939516375)
GO:0009253	peptidoglycan catabolic process	biological process	1/119	0.43341	1	chromosome_gene_3112(1.60833899418)	chromosome_gene_3112(1.60833899418)
GO:0009396	folic acid-containing compound biosynthetic process	biological process	1/119	0.43341	1	chromosome_gene_3234(1.63276487764)	chromosome_gene_3234(1.63276487764)
GO:0015749	monosaccharide transmembrane transport	biological process	1/119	0.43341	1	chromosome_gene_3251(-1.67271803995)	chromosome_gene_3251(-1.67271803995)
GO:0042724	thiamine-containing compound biosynthetic process	biological process	1/119	0.43341	1	chromosome_gene_2545(-1.16939516375)	chromosome_gene_2545(-1.16939516375)
GO:0045017	glycerolipid biosynthetic process	biological process	1/119	0.43341	1	chromosome_gene_1516(-1.02151022869)	chromosome_gene_1516(-1.02151022869)
GO:0046474	glycerophospholipid biosynthetic process	biological process	1/119	0.43341	1	chromosome_gene_1516(-1.02151022869)	chromosome_gene_1516(-1.02151022869)
GO:0009064	glutamine family amino acid metabolic process	biological process	3/119	0.44215	1	chromosome_gene_0339(-1.14278095559),chromosome_gene_1647(-1.00493980143),chromosome_gene_1649(-1.04742534619)	chromosome_gene_0339(-1.14278095559),chromosome_gene_1647(-1.00493980143),chromosome_gene_1649(-1.04742534619)
GO:0009060	aerobic respiration	biological process	2/119	0.44453	1	chromosome_gene_3606(-1.58911414399),chromosome_gene_3607(-1.53072648845)	chromosome_gene_3606(-1.58911414399),chromosome_gene_3607(-1.53072648845)
GO:0034220	ion transmembrane transport	biological process	3/119	0.45354	1	chromosome_gene_3828(2.76420813014),chromosome_gene_3999(-1.49253436205),chromosome_gene_4000(-1.10533854798)	chromosome_gene_3828(2.76420813014),chromosome_gene_3999(-1.49253436205),chromosome_gene_4000(-1.10533854798)
GO:0006739	NADP metabolic process	biological process	1/119	0.45769	1	chromosome_gene_2907(-1.23280366785)	chromosome_gene_2907(-1.23280366785)
GO:0019321	pentose metabolic process	biological process	1/119	0.45769	1	chromosome_gene_0356(-1.24974871508)	chromosome_gene_0356(-1.24974871508)
GO:0042559	pteridine-containing compound biosynthetic process	biological process	1/119	0.45769	1	chromosome_gene_3234(1.63276487764)	chromosome_gene_3234(1.63276487764)
GO:0046174	polyol catabolic process	biological process	1/119	0.45769	1	chromosome_gene_0492(-1.08307107213)	chromosome_gene_0492(-1.08307107213)
GO:0061077	chaperone-mediated protein folding	biological process	1/119	0.45769	1	chromosome_gene_1651(-1.0856410332)	chromosome_gene_1651(-1.0856410332)
GO:0044281	small molecule metabolic process	biological process	32/119	0.4748	1	chromosome_gene_0008(1.4138466655),chromosome_gene_0009(1.55930354555),chromosome_gene_0010(1.51063738997),chromosome_gene_0056(-1.32208413783),chromosome_gene_0339(-1.14278095559),chromosome_gene_0354(-1.33920608632),chromosome_gene_0356(-1.24974871508),chromosome_gene_0416(-1.26067868898),chromosome_gene_0492(-1.08307107213),chromosome_gene_0565(-1.1230583964),chromosome_gene_0758(-1.0189581577…	chromosome_gene_0008(1.4138466655),chromosome_gene_0009(1.55930354555),chromosome_gene_0010(1.51063738997),chromosome_gene_0056(-1.32208413783),chromosome_gene_0339(-1.14278095559),chromosome_gene_0354(-1.33920608632),chromosome_gene_0356(-1.24974871508),chromosome_gene_0416(-1.26067868898),chromosome_gene_0492(-1.08307107213),chromosome_gene_0565(-1.1230583964),chromosome_gene_0758(-1.0189581577…
GO:0034645	cellular macromolecule biosynthetic process	biological process	30/119	0.47704	1	chromosome_gene_0007(1.50086982216),chromosome_gene_0130(-1.25901655351),chromosome_gene_0519(1.01282404036),chromosome_gene_0565(-1.1230583964),chromosome_gene_0678(1.7399219375),chromosome_gene_0837(1.09275296337),chromosome_gene_1823(-1.13396917061),chromosome_gene_1901(-1.12958386045),chromosome_gene_2103(-1.4477036882),chromosome_gene_2104(-1.33598043041),chromosome_gene_2123(-1.65240897443)…	chromosome_gene_0007(1.50086982216),chromosome_gene_0130(-1.25901655351),chromosome_gene_0519(1.01282404036),chromosome_gene_0565(-1.1230583964),chromosome_gene_0678(1.7399219375),chromosome_gene_0837(1.09275296337),chromosome_gene_1823(-1.13396917061),chromosome_gene_1901(-1.12958386045),chromosome_gene_2103(-1.4477036882),chromosome_gene_2104(-1.33598043041),chromosome_gene_2123(-1.65240897443)…
GO:0006071	glycerol metabolic process	biological process	1/119	0.48095	1	chromosome_gene_0492(-1.08307107213)	chromosome_gene_0492(-1.08307107213)
GO:0006772	thiamine metabolic process	biological process	1/119	0.48095	1	chromosome_gene_2545(-1.16939516375)	chromosome_gene_2545(-1.16939516375)
GO:0010876	lipid localization	biological process	1/119	0.48095	1	chromosome_gene_1983(-1.41145019107)	chromosome_gene_1983(-1.41145019107)
GO:0030258	lipid modification	biological process	1/119	0.48095	1	chromosome_gene_0815(-1.03010164082)	chromosome_gene_0815(-1.03010164082)
GO:0042451	purine nucleoside biosynthetic process	biological process	1/119	0.48095	1	chromosome_gene_3870(-1.09515723304)	chromosome_gene_3870(-1.09515723304)
GO:0042542	response to hydrogen peroxide	biological process	1/119	0.48095	1	chromosome_gene_1657(-1.04332298316)	chromosome_gene_1657(-1.04332298316)
GO:0042723	thiamine-containing compound metabolic process	biological process	1/119	0.48095	1	chromosome_gene_2545(-1.16939516375)	chromosome_gene_2545(-1.16939516375)
GO:0044242	cellular lipid catabolic process	biological process	1/119	0.48095	1	chromosome_gene_0815(-1.03010164082)	chromosome_gene_0815(-1.03010164082)
GO:0046129	purine ribonucleoside biosynthetic process	biological process	1/119	0.48095	1	chromosome_gene_3870(-1.09515723304)	chromosome_gene_3870(-1.09515723304)
GO:0046653	tetrahydrofolate metabolic process	biological process	1/119	0.48095	1	chromosome_gene_3234(1.63276487764)	chromosome_gene_3234(1.63276487764)
GO:0006310	DNA recombination	biological process	3/119	0.48714	1	chromosome_gene_0076(-1.00548553908),chromosome_gene_0087(-1.13967229153),plasmid4_gene_0040(-1.20846242907)	chromosome_gene_0076(-1.00548553908),chromosome_gene_0087(-1.13967229153),plasmid4_gene_0040(-1.20846242907)
GO:0009059	macromolecule biosynthetic process	biological process	30/119	0.50296	1	chromosome_gene_0007(1.50086982216),chromosome_gene_0130(-1.25901655351),chromosome_gene_0519(1.01282404036),chromosome_gene_0565(-1.1230583964),chromosome_gene_0678(1.7399219375),chromosome_gene_0837(1.09275296337),chromosome_gene_1823(-1.13396917061),chromosome_gene_1901(-1.12958386045),chromosome_gene_2103(-1.4477036882),chromosome_gene_2104(-1.33598043041),chromosome_gene_2123(-1.65240897443)…	chromosome_gene_0007(1.50086982216),chromosome_gene_0130(-1.25901655351),chromosome_gene_0519(1.01282404036),chromosome_gene_0565(-1.1230583964),chromosome_gene_0678(1.7399219375),chromosome_gene_0837(1.09275296337),chromosome_gene_1823(-1.13396917061),chromosome_gene_1901(-1.12958386045),chromosome_gene_2103(-1.4477036882),chromosome_gene_2104(-1.33598043041),chromosome_gene_2123(-1.65240897443)…
GO:0006760	folic acid-containing compound metabolic process	biological process	1/119	0.50322	1	chromosome_gene_3234(1.63276487764)	chromosome_gene_3234(1.63276487764)
GO:0006814	sodium ion transport	biological process	1/119	0.50322	1	chromosome_gene_3544(-1.25668207027)	chromosome_gene_3544(-1.25668207027)
GO:0046164	alcohol catabolic process	biological process	1/119	0.50322	1	chromosome_gene_0492(-1.08307107213)	chromosome_gene_0492(-1.08307107213)
GO:1901264	carbohydrate derivative transport	biological process	1/119	0.50322	1	chromosome_gene_0355(-1.15256763857)	chromosome_gene_0355(-1.15256763857)
GO:0006790	sulfur compound metabolic process	biological process	6/119	0.50592	1	chromosome_gene_0339(-1.14278095559),chromosome_gene_1555(-1.25311100643),chromosome_gene_1823(-1.13396917061),chromosome_gene_2545(-1.16939516375),chromosome_gene_3132(-1.05044902269),chromosome_gene_3548(-1.21523782588)	chromosome_gene_0339(-1.14278095559),chromosome_gene_1555(-1.25311100643),chromosome_gene_1823(-1.13396917061),chromosome_gene_2545(-1.16939516375),chromosome_gene_3132(-1.05044902269),chromosome_gene_3548(-1.21523782588)
GO:0043933	protein-containing complex subunit organization	biological process	3/119	0.50899	1	chromosome_gene_0339(-1.14278095559),chromosome_gene_1395(-1.25513339743),chromosome_gene_2404(-17.9129828689)	chromosome_gene_0339(-1.14278095559),chromosome_gene_1395(-1.25513339743),chromosome_gene_2404(-17.9129828689)
GO:0006793	phosphorus metabolic process	biological process	13/119	0.51135	1	chromosome_gene_0339(-1.14278095559),chromosome_gene_0565(-1.1230583964),chromosome_gene_1516(-1.02151022869),chromosome_gene_2170(-1.14435321028),chromosome_gene_2171(-1.34320667039),chromosome_gene_2515(-2.01065598227),chromosome_gene_2516(-2.15181562089),chromosome_gene_2545(-1.16939516375),chromosome_gene_2907(-1.23280366785),chromosome_gene_3302(-1.04372137743),chromosome_gene_3536(-1.471608…	chromosome_gene_0339(-1.14278095559),chromosome_gene_0565(-1.1230583964),chromosome_gene_1516(-1.02151022869),chromosome_gene_2170(-1.14435321028),chromosome_gene_2171(-1.34320667039),chromosome_gene_2515(-2.01065598227),chromosome_gene_2516(-2.15181562089),chromosome_gene_2545(-1.16939516375),chromosome_gene_2907(-1.23280366785),chromosome_gene_3302(-1.04372137743),chromosome_gene_3536(-1.471608…
GO:0044419	interspecies interaction between organisms	biological process	3/119	0.51973	1	chromosome_gene_1711(1.17193720184),chromosome_gene_2171(-1.34320667039),chromosome_gene_2410(1.06048465539)	chromosome_gene_1711(1.17193720184),chromosome_gene_2171(-1.34320667039),chromosome_gene_2410(1.06048465539)
GO:0048869	cellular developmental process	biological process	3/119	0.51973	1	chromosome_gene_0056(-1.32208413783),chromosome_gene_2410(1.06048465539),chromosome_gene_3554(1.18916977379)	chromosome_gene_0056(-1.32208413783),chromosome_gene_2410(1.06048465539),chromosome_gene_3554(1.18916977379)
GO:0006026	aminoglycan catabolic process	biological process	1/119	0.52453	1	chromosome_gene_3112(1.60833899418)	chromosome_gene_3112(1.60833899418)
GO:0015695	organic cation transport	biological process	1/119	0.52453	1	chromosome_gene_2008(-1.58398274174)	chromosome_gene_2008(-1.58398274174)
GO:0015696	ammonium transport	biological process	1/119	0.52453	1	chromosome_gene_2008(-1.58398274174)	chromosome_gene_2008(-1.58398274174)
GO:0031669	cellular response to nutrient levels	biological process	1/119	0.52453	1	chromosome_gene_3828(2.76420813014)	chromosome_gene_3828(2.76420813014)
GO:0034219	carbohydrate transmembrane transport	biological process	1/119	0.52453	1	chromosome_gene_3251(-1.67271803995)	chromosome_gene_3251(-1.67271803995)
GO:0072337	modified amino acid transport	biological process	1/119	0.52453	1	chromosome_gene_2008(-1.58398274174)	chromosome_gene_2008(-1.58398274174)
GO:1901616	organic hydroxy compound catabolic process	biological process	1/119	0.52453	1	chromosome_gene_0492(-1.08307107213)	chromosome_gene_0492(-1.08307107213)
GO:0046434	organophosphate catabolic process	biological process	2/119	0.54169	1	chromosome_gene_2545(-1.16939516375),chromosome_gene_3536(-1.47160834745)	chromosome_gene_2545(-1.16939516375),chromosome_gene_3536(-1.47160834745)
GO:0000302	response to reactive oxygen species	biological process	1/119	0.54495	1	chromosome_gene_1657(-1.04332298316)	chromosome_gene_1657(-1.04332298316)
GO:0006664	glycolipid metabolic process	biological process	1/119	0.54495	1	chromosome_gene_0339(-1.14278095559)	chromosome_gene_0339(-1.14278095559)
GO:0009314	response to radiation	biological process	1/119	0.54495	1	chromosome_gene_0416(-1.26067868898)	chromosome_gene_0416(-1.26067868898)
GO:0019682	glyceraldehyde-3-phosphate metabolic process	biological process	1/119	0.54495	1	chromosome_gene_2907(-1.23280366785)	chromosome_gene_2907(-1.23280366785)
GO:0031667	response to nutrient levels	biological process	1/119	0.54495	1	chromosome_gene_3828(2.76420813014)	chromosome_gene_3828(2.76420813014)
GO:0042558	pteridine-containing compound metabolic process	biological process	1/119	0.54495	1	chromosome_gene_3234(1.63276487764)	chromosome_gene_3234(1.63276487764)
GO:0010556	regulation of macromolecule biosynthetic process	biological process	12/119	0.54562	1	chromosome_gene_0007(1.50086982216),chromosome_gene_0130(-1.25901655351),chromosome_gene_0565(-1.1230583964),chromosome_gene_0837(1.09275296337),chromosome_gene_1823(-1.13396917061),chromosome_gene_2103(-1.4477036882),chromosome_gene_2104(-1.33598043041),chromosome_gene_2123(-1.65240897443),chromosome_gene_2404(-17.9129828689),chromosome_gene_2410(1.06048465539),chromosome_gene_2974(-1.0524674198…	chromosome_gene_0007(1.50086982216),chromosome_gene_0130(-1.25901655351),chromosome_gene_0565(-1.1230583964),chromosome_gene_0837(1.09275296337),chromosome_gene_1823(-1.13396917061),chromosome_gene_2103(-1.4477036882),chromosome_gene_2104(-1.33598043041),chromosome_gene_2123(-1.65240897443),chromosome_gene_2404(-17.9129828689),chromosome_gene_2410(1.06048465539),chromosome_gene_2974(-1.0524674198…
GO:2000112	regulation of cellular macromolecule biosynthetic process	biological process	12/119	0.54562	1	chromosome_gene_0007(1.50086982216),chromosome_gene_0130(-1.25901655351),chromosome_gene_0565(-1.1230583964),chromosome_gene_0837(1.09275296337),chromosome_gene_1823(-1.13396917061),chromosome_gene_2103(-1.4477036882),chromosome_gene_2104(-1.33598043041),chromosome_gene_2123(-1.65240897443),chromosome_gene_2404(-17.9129828689),chromosome_gene_2410(1.06048465539),chromosome_gene_2974(-1.0524674198…	chromosome_gene_0007(1.50086982216),chromosome_gene_0130(-1.25901655351),chromosome_gene_0565(-1.1230583964),chromosome_gene_0837(1.09275296337),chromosome_gene_1823(-1.13396917061),chromosome_gene_2103(-1.4477036882),chromosome_gene_2104(-1.33598043041),chromosome_gene_2123(-1.65240897443),chromosome_gene_2404(-17.9129828689),chromosome_gene_2410(1.06048465539),chromosome_gene_2974(-1.0524674198…
GO:0043648	dicarboxylic acid metabolic process	biological process	3/119	0.5512	1	chromosome_gene_0339(-1.14278095559),chromosome_gene_1647(-1.00493980143),chromosome_gene_1649(-1.04742534619)	chromosome_gene_0339(-1.14278095559),chromosome_gene_1647(-1.00493980143),chromosome_gene_1649(-1.04742534619)
GO:1901615	organic hydroxy compound metabolic process	biological process	3/119	0.5512	1	chromosome_gene_0416(-1.26067868898),chromosome_gene_0492(-1.08307107213),chromosome_gene_1287(-1.34831299982)	chromosome_gene_0416(-1.26067868898),chromosome_gene_0492(-1.08307107213),chromosome_gene_1287(-1.34831299982)
GO:0008152	metabolic process	biological process	85/119	0.55313	1	chromosome_gene_0007(1.50086982216),chromosome_gene_0008(1.4138466655),chromosome_gene_0009(1.55930354555),chromosome_gene_0010(1.51063738997),chromosome_gene_0020(5.24202774407),chromosome_gene_0053(-1.3036839745),chromosome_gene_0056(-1.32208413783),chromosome_gene_0076(-1.00548553908),chromosome_gene_0078(-1.4666996191),chromosome_gene_0087(-1.13967229153),chromosome_gene_0130(-1.25901655351),…	chromosome_gene_0007(1.50086982216),chromosome_gene_0008(1.4138466655),chromosome_gene_0009(1.55930354555),chromosome_gene_0010(1.51063738997),chromosome_gene_0020(5.24202774407),chromosome_gene_0053(-1.3036839745),chromosome_gene_0056(-1.32208413783),chromosome_gene_0076(-1.00548553908),chromosome_gene_0078(-1.4666996191),chromosome_gene_0087(-1.13967229153),chromosome_gene_0130(-1.25901655351),…
GO:0001505	regulation of neurotransmitter levels	biological process	1/119	0.56449	1	chromosome_gene_0339(-1.14278095559)	chromosome_gene_0339(-1.14278095559)
GO:0006643	membrane lipid metabolic process	biological process	1/119	0.56449	1	chromosome_gene_0339(-1.14278095559)	chromosome_gene_0339(-1.14278095559)
GO:0009408	response to heat	biological process	1/119	0.56449	1	chromosome_gene_0416(-1.26067868898)	chromosome_gene_0416(-1.26067868898)
GO:0042133	neurotransmitter metabolic process	biological process	1/119	0.56449	1	chromosome_gene_0339(-1.14278095559)	chromosome_gene_0339(-1.14278095559)
GO:0065009	regulation of molecular function	biological process	1/119	0.56449	1	chromosome_gene_1823(-1.13396917061)	chromosome_gene_1823(-1.13396917061)
GO:0022900	electron transport chain	biological process	2/119	0.56723	1	chromosome_gene_0339(-1.14278095559),chromosome_gene_2395(1.02117940578)	chromosome_gene_0339(-1.14278095559),chromosome_gene_2395(1.02117940578)
GO:0031326	regulation of cellular biosynthetic process	biological process	12/119	0.57164	1	chromosome_gene_0007(1.50086982216),chromosome_gene_0130(-1.25901655351),chromosome_gene_0565(-1.1230583964),chromosome_gene_0837(1.09275296337),chromosome_gene_1823(-1.13396917061),chromosome_gene_2103(-1.4477036882),chromosome_gene_2104(-1.33598043041),chromosome_gene_2123(-1.65240897443),chromosome_gene_2404(-17.9129828689),chromosome_gene_2410(1.06048465539),chromosome_gene_2974(-1.0524674198…	chromosome_gene_0007(1.50086982216),chromosome_gene_0130(-1.25901655351),chromosome_gene_0565(-1.1230583964),chromosome_gene_0837(1.09275296337),chromosome_gene_1823(-1.13396917061),chromosome_gene_2103(-1.4477036882),chromosome_gene_2104(-1.33598043041),chromosome_gene_2123(-1.65240897443),chromosome_gene_2404(-17.9129828689),chromosome_gene_2410(1.06048465539),chromosome_gene_2974(-1.0524674198…
GO:0009889	regulation of biosynthetic process	biological process	12/119	0.57677	1	chromosome_gene_0007(1.50086982216),chromosome_gene_0130(-1.25901655351),chromosome_gene_0565(-1.1230583964),chromosome_gene_0837(1.09275296337),chromosome_gene_1823(-1.13396917061),chromosome_gene_2103(-1.4477036882),chromosome_gene_2104(-1.33598043041),chromosome_gene_2123(-1.65240897443),chromosome_gene_2404(-17.9129828689),chromosome_gene_2410(1.06048465539),chromosome_gene_2974(-1.0524674198…	chromosome_gene_0007(1.50086982216),chromosome_gene_0130(-1.25901655351),chromosome_gene_0565(-1.1230583964),chromosome_gene_0837(1.09275296337),chromosome_gene_1823(-1.13396917061),chromosome_gene_2103(-1.4477036882),chromosome_gene_2104(-1.33598043041),chromosome_gene_2123(-1.65240897443),chromosome_gene_2404(-17.9129828689),chromosome_gene_2410(1.06048465539),chromosome_gene_2974(-1.0524674198…
GO:0042180	cellular ketone metabolic process	biological process	2/119	0.57962	1	chromosome_gene_0416(-1.26067868898),chromosome_gene_1287(-1.34831299982)	chromosome_gene_0416(-1.26067868898),chromosome_gene_1287(-1.34831299982)
GO:0045893	positive regulation of transcription, DNA-templated	biological process	2/119	0.57962	1	chromosome_gene_2404(-17.9129828689),chromosome_gene_2410(1.06048465539)	chromosome_gene_2404(-17.9129828689),chromosome_gene_2410(1.06048465539)
GO:1902680	positive regulation of RNA biosynthetic process	biological process	2/119	0.57962	1	chromosome_gene_2404(-17.9129828689),chromosome_gene_2410(1.06048465539)	chromosome_gene_2404(-17.9129828689),chromosome_gene_2410(1.06048465539)
GO:1903508	positive regulation of nucleic acid-templated transcription	biological process	2/119	0.57962	1	chromosome_gene_2404(-17.9129828689),chromosome_gene_2410(1.06048465539)	chromosome_gene_2404(-17.9129828689),chromosome_gene_2410(1.06048465539)
GO:0006096	glycolytic process	biological process	1/119	0.5832	1	chromosome_gene_2545(-1.16939516375)	chromosome_gene_2545(-1.16939516375)
GO:0009250	glucan biosynthetic process	biological process	1/119	0.5832	1	chromosome_gene_1901(-1.12958386045)	chromosome_gene_1901(-1.12958386045)
GO:0019400	alditol metabolic process	biological process	1/119	0.5832	1	chromosome_gene_0492(-1.08307107213)	chromosome_gene_0492(-1.08307107213)
GO:0010468	regulation of gene expression	biological process	12/119	0.58697	1	chromosome_gene_0007(1.50086982216),chromosome_gene_0130(-1.25901655351),chromosome_gene_0565(-1.1230583964),chromosome_gene_0837(1.09275296337),chromosome_gene_1823(-1.13396917061),chromosome_gene_2103(-1.4477036882),chromosome_gene_2104(-1.33598043041),chromosome_gene_2123(-1.65240897443),chromosome_gene_2404(-17.9129828689),chromosome_gene_2410(1.06048465539),chromosome_gene_2974(-1.0524674198…	chromosome_gene_0007(1.50086982216),chromosome_gene_0130(-1.25901655351),chromosome_gene_0565(-1.1230583964),chromosome_gene_0837(1.09275296337),chromosome_gene_1823(-1.13396917061),chromosome_gene_2103(-1.4477036882),chromosome_gene_2104(-1.33598043041),chromosome_gene_2123(-1.65240897443),chromosome_gene_2404(-17.9129828689),chromosome_gene_2410(1.06048465539),chromosome_gene_2974(-1.0524674198…
GO:0008654	phospholipid biosynthetic process	biological process	2/119	0.59175	1	chromosome_gene_1516(-1.02151022869),chromosome_gene_3302(-1.04372137743)	chromosome_gene_1516(-1.02151022869),chromosome_gene_3302(-1.04372137743)
GO:0051254	positive regulation of RNA metabolic process	biological process	2/119	0.59175	1	chromosome_gene_2404(-17.9129828689),chromosome_gene_2410(1.06048465539)	chromosome_gene_2404(-17.9129828689),chromosome_gene_2410(1.06048465539)
GO:0045229	external encapsulating structure organization	biological process	4/119	0.59323	1	chromosome_gene_2513(-1.69203972328),chromosome_gene_2518(-2.07180379794),chromosome_gene_2519(-1.52681074794),chromosome_gene_2522(-1.43980281189)	chromosome_gene_2513(-1.69203972328),chromosome_gene_2518(-2.07180379794),chromosome_gene_2519(-1.52681074794),chromosome_gene_2522(-1.43980281189)
GO:0000003	reproduction	biological process	1/119	0.60111	1	chromosome_gene_1983(-1.41145019107)	chromosome_gene_1983(-1.41145019107)
GO:0006006	glucose metabolic process	biological process	1/119	0.60111	1	chromosome_gene_0339(-1.14278095559)	chromosome_gene_0339(-1.14278095559)
GO:0006165	nucleoside diphosphate phosphorylation	biological process	1/119	0.60111	1	chromosome_gene_2545(-1.16939516375)	chromosome_gene_2545(-1.16939516375)
GO:0006757	ATP generation from ADP	biological process	1/119	0.60111	1	chromosome_gene_2545(-1.16939516375)	chromosome_gene_2545(-1.16939516375)
GO:0022414	reproductive process	biological process	1/119	0.60111	1	chromosome_gene_1983(-1.41145019107)	chromosome_gene_1983(-1.41145019107)
GO:0042866	pyruvate biosynthetic process	biological process	1/119	0.60111	1	chromosome_gene_2545(-1.16939516375)	chromosome_gene_2545(-1.16939516375)
GO:0046939	nucleotide phosphorylation	biological process	1/119	0.60111	1	chromosome_gene_2545(-1.16939516375)	chromosome_gene_2545(-1.16939516375)
GO:0045935	positive regulation of nucleobase-containing compound metabolic process	biological process	2/119	0.60362	1	chromosome_gene_2404(-17.9129828689),chromosome_gene_2410(1.06048465539)	chromosome_gene_2404(-17.9129828689),chromosome_gene_2410(1.06048465539)
GO:0051186	cofactor metabolic process	biological process	10/119	0.60368	1	chromosome_gene_0339(-1.14278095559),chromosome_gene_0565(-1.1230583964),chromosome_gene_1555(-1.25311100643),chromosome_gene_1657(-1.04332298316),chromosome_gene_2545(-1.16939516375),chromosome_gene_2907(-1.23280366785),chromosome_gene_3112(1.60833899418),chromosome_gene_3234(1.63276487764),chromosome_gene_3548(-1.21523782588),chromosome_gene_3674(-1.1564450874)	chromosome_gene_0339(-1.14278095559),chromosome_gene_0565(-1.1230583964),chromosome_gene_1555(-1.25311100643),chromosome_gene_1657(-1.04332298316),chromosome_gene_2545(-1.16939516375),chromosome_gene_2907(-1.23280366785),chromosome_gene_3112(1.60833899418),chromosome_gene_3234(1.63276487764),chromosome_gene_3548(-1.21523782588),chromosome_gene_3674(-1.1564450874)
GO:0022607	cellular component assembly	biological process	5/119	0.61107	1	chromosome_gene_0056(-1.32208413783),chromosome_gene_0339(-1.14278095559),chromosome_gene_1395(-1.25513339743),chromosome_gene_2404(-17.9129828689),chromosome_gene_2410(1.06048465539)	chromosome_gene_0056(-1.32208413783),chromosome_gene_0339(-1.14278095559),chromosome_gene_1395(-1.25513339743),chromosome_gene_2404(-17.9129828689),chromosome_gene_2410(1.06048465539)
GO:0009135	purine nucleoside diphosphate metabolic process	biological process	1/119	0.61826	1	chromosome_gene_2545(-1.16939516375)	chromosome_gene_2545(-1.16939516375)
GO:0009179	purine ribonucleoside diphosphate metabolic process	biological process	1/119	0.61826	1	chromosome_gene_2545(-1.16939516375)	chromosome_gene_2545(-1.16939516375)
GO:0009185	ribonucleoside diphosphate metabolic process	biological process	1/119	0.61826	1	chromosome_gene_2545(-1.16939516375)	chromosome_gene_2545(-1.16939516375)
GO:0015074	DNA integration	biological process	1/119	0.61826	1	plasmid4_gene_0040(-1.20846242907)	plasmid4_gene_0040(-1.20846242907)
GO:0046031	ADP metabolic process	biological process	1/119	0.61826	1	chromosome_gene_2545(-1.16939516375)	chromosome_gene_2545(-1.16939516375)
GO:0009057	macromolecule catabolic process	biological process	3/119	0.61974	1	chromosome_gene_0168(-1.0753136183),chromosome_gene_1901(-1.12958386045),chromosome_gene_3112(1.60833899418)	chromosome_gene_0168(-1.0753136183),chromosome_gene_1901(-1.12958386045),chromosome_gene_3112(1.60833899418)
GO:0009891	positive regulation of biosynthetic process	biological process	2/119	0.62658	1	chromosome_gene_2404(-17.9129828689),chromosome_gene_2410(1.06048465539)	chromosome_gene_2404(-17.9129828689),chromosome_gene_2410(1.06048465539)
GO:0010557	positive regulation of macromolecule biosynthetic process	biological process	2/119	0.62658	1	chromosome_gene_2404(-17.9129828689),chromosome_gene_2410(1.06048465539)	chromosome_gene_2404(-17.9129828689),chromosome_gene_2410(1.06048465539)
GO:0010628	positive regulation of gene expression	biological process	2/119	0.62658	1	chromosome_gene_2404(-17.9129828689),chromosome_gene_2410(1.06048465539)	chromosome_gene_2404(-17.9129828689),chromosome_gene_2410(1.06048465539)
GO:0031328	positive regulation of cellular biosynthetic process	biological process	2/119	0.62658	1	chromosome_gene_2404(-17.9129828689),chromosome_gene_2410(1.06048465539)	chromosome_gene_2404(-17.9129828689),chromosome_gene_2410(1.06048465539)
GO:0051171	regulation of nitrogen compound metabolic process	biological process	12/119	0.62673	1	chromosome_gene_0007(1.50086982216),chromosome_gene_0130(-1.25901655351),chromosome_gene_0565(-1.1230583964),chromosome_gene_0837(1.09275296337),chromosome_gene_1823(-1.13396917061),chromosome_gene_2103(-1.4477036882),chromosome_gene_2104(-1.33598043041),chromosome_gene_2123(-1.65240897443),chromosome_gene_2404(-17.9129828689),chromosome_gene_2410(1.06048465539),chromosome_gene_2974(-1.0524674198…	chromosome_gene_0007(1.50086982216),chromosome_gene_0130(-1.25901655351),chromosome_gene_0565(-1.1230583964),chromosome_gene_0837(1.09275296337),chromosome_gene_1823(-1.13396917061),chromosome_gene_2103(-1.4477036882),chromosome_gene_2104(-1.33598043041),chromosome_gene_2123(-1.65240897443),chromosome_gene_2404(-17.9129828689),chromosome_gene_2410(1.06048465539),chromosome_gene_2974(-1.0524674198…
GO:0006474	N-terminal protein amino acid acetylation	biological process	1/119	0.63468	1	chromosome_gene_3112(1.60833899418)	chromosome_gene_3112(1.60833899418)
GO:0006555	methionine metabolic process	biological process	1/119	0.63468	1	chromosome_gene_1823(-1.13396917061)	chromosome_gene_1823(-1.13396917061)
GO:0009086	methionine biosynthetic process	biological process	1/119	0.63468	1	chromosome_gene_1823(-1.13396917061)	chromosome_gene_1823(-1.13396917061)
GO:0043094	cellular metabolic compound salvage	biological process	1/119	0.63468	1	chromosome_gene_3870(-1.09515723304)	chromosome_gene_3870(-1.09515723304)
GO:0044780	bacterial-type flagellum assembly	biological process	1/119	0.63468	1	chromosome_gene_2410(1.06048465539)	chromosome_gene_2410(1.06048465539)
GO:0044272	sulfur compound biosynthetic process	biological process	3/119	0.63799	1	chromosome_gene_1823(-1.13396917061),chromosome_gene_2545(-1.16939516375),chromosome_gene_3132(-1.05044902269)	chromosome_gene_1823(-1.13396917061),chromosome_gene_2545(-1.16939516375),chromosome_gene_3132(-1.05044902269)
GO:0080090	regulation of primary metabolic process	biological process	12/119	0.64116	1	chromosome_gene_0007(1.50086982216),chromosome_gene_0130(-1.25901655351),chromosome_gene_0565(-1.1230583964),chromosome_gene_0837(1.09275296337),chromosome_gene_1823(-1.13396917061),chromosome_gene_2103(-1.4477036882),chromosome_gene_2104(-1.33598043041),chromosome_gene_2123(-1.65240897443),chromosome_gene_2404(-17.9129828689),chromosome_gene_2410(1.06048465539),chromosome_gene_2974(-1.0524674198…	chromosome_gene_0007(1.50086982216),chromosome_gene_0130(-1.25901655351),chromosome_gene_0565(-1.1230583964),chromosome_gene_0837(1.09275296337),chromosome_gene_1823(-1.13396917061),chromosome_gene_2103(-1.4477036882),chromosome_gene_2104(-1.33598043041),chromosome_gene_2123(-1.65240897443),chromosome_gene_2404(-17.9129828689),chromosome_gene_2410(1.06048465539),chromosome_gene_2974(-1.0524674198…
GO:0031323	regulation of cellular metabolic process	biological process	12/119	0.64591	1	chromosome_gene_0007(1.50086982216),chromosome_gene_0130(-1.25901655351),chromosome_gene_0565(-1.1230583964),chromosome_gene_0837(1.09275296337),chromosome_gene_1823(-1.13396917061),chromosome_gene_2103(-1.4477036882),chromosome_gene_2104(-1.33598043041),chromosome_gene_2123(-1.65240897443),chromosome_gene_2404(-17.9129828689),chromosome_gene_2410(1.06048465539),chromosome_gene_2974(-1.0524674198…	chromosome_gene_0007(1.50086982216),chromosome_gene_0130(-1.25901655351),chromosome_gene_0565(-1.1230583964),chromosome_gene_0837(1.09275296337),chromosome_gene_1823(-1.13396917061),chromosome_gene_2103(-1.4477036882),chromosome_gene_2104(-1.33598043041),chromosome_gene_2123(-1.65240897443),chromosome_gene_2404(-17.9129828689),chromosome_gene_2410(1.06048465539),chromosome_gene_2974(-1.0524674198…
GO:0006935	chemotaxis	biological process	2/119	0.64851	1	chromosome_gene_0177(1.00547513007),chromosome_gene_2395(1.02117940578)	chromosome_gene_0177(1.00547513007),chromosome_gene_2395(1.02117940578)
GO:0042330	taxis	biological process	2/119	0.64851	1	chromosome_gene_0177(1.00547513007),chromosome_gene_2395(1.02117940578)	chromosome_gene_0177(1.00547513007),chromosome_gene_2395(1.02117940578)
GO:0006473	protein acetylation	biological process	1/119	0.65039	1	chromosome_gene_3112(1.60833899418)	chromosome_gene_3112(1.60833899418)
GO:0006778	porphyrin-containing compound metabolic process	biological process	1/119	0.65039	1	chromosome_gene_3112(1.60833899418)	chromosome_gene_3112(1.60833899418)
GO:0006779	porphyrin-containing compound biosynthetic process	biological process	1/119	0.65039	1	chromosome_gene_3112(1.60833899418)	chromosome_gene_3112(1.60833899418)
GO:0031365	N-terminal protein amino acid modification	biological process	1/119	0.65039	1	chromosome_gene_3112(1.60833899418)	chromosome_gene_3112(1.60833899418)
GO:0043543	protein acylation	biological process	1/119	0.65039	1	chromosome_gene_3112(1.60833899418)	chromosome_gene_3112(1.60833899418)
GO:0031325	positive regulation of cellular metabolic process	biological process	2/119	0.65909	1	chromosome_gene_2404(-17.9129828689),chromosome_gene_2410(1.06048465539)	chromosome_gene_2404(-17.9129828689),chromosome_gene_2410(1.06048465539)
GO:0060255	regulation of macromolecule metabolic process	biological process	12/119	0.66458	1	chromosome_gene_0007(1.50086982216),chromosome_gene_0130(-1.25901655351),chromosome_gene_0565(-1.1230583964),chromosome_gene_0837(1.09275296337),chromosome_gene_1823(-1.13396917061),chromosome_gene_2103(-1.4477036882),chromosome_gene_2104(-1.33598043041),chromosome_gene_2123(-1.65240897443),chromosome_gene_2404(-17.9129828689),chromosome_gene_2410(1.06048465539),chromosome_gene_2974(-1.0524674198…	chromosome_gene_0007(1.50086982216),chromosome_gene_0130(-1.25901655351),chromosome_gene_0565(-1.1230583964),chromosome_gene_0837(1.09275296337),chromosome_gene_1823(-1.13396917061),chromosome_gene_2103(-1.4477036882),chromosome_gene_2104(-1.33598043041),chromosome_gene_2123(-1.65240897443),chromosome_gene_2404(-17.9129828689),chromosome_gene_2410(1.06048465539),chromosome_gene_2974(-1.0524674198…
GO:0034654	nucleobase-containing compound biosynthetic process	biological process	21/119	0.66522	1	chromosome_gene_0007(1.50086982216),chromosome_gene_0130(-1.25901655351),chromosome_gene_0519(1.01282404036),chromosome_gene_0565(-1.1230583964),chromosome_gene_0837(1.09275296337),chromosome_gene_1823(-1.13396917061),chromosome_gene_1827(-1.01766463115),chromosome_gene_2103(-1.4477036882),chromosome_gene_2104(-1.33598043041),chromosome_gene_2170(-1.14435321028),chromosome_gene_2404(-17.912982868…	chromosome_gene_0007(1.50086982216),chromosome_gene_0130(-1.25901655351),chromosome_gene_0519(1.01282404036),chromosome_gene_0565(-1.1230583964),chromosome_gene_0837(1.09275296337),chromosome_gene_1823(-1.13396917061),chromosome_gene_1827(-1.01766463115),chromosome_gene_2103(-1.4477036882),chromosome_gene_2104(-1.33598043041),chromosome_gene_2170(-1.14435321028),chromosome_gene_2404(-17.912982868…
GO:0006541	glutamine metabolic process	biological process	1/119	0.66544	1	chromosome_gene_0339(-1.14278095559)	chromosome_gene_0339(-1.14278095559)
GO:0009266	response to temperature stimulus	biological process	1/119	0.66544	1	chromosome_gene_0416(-1.26067868898)	chromosome_gene_0416(-1.26067868898)
GO:0044237	cellular metabolic process	biological process	75/119	0.66722	1	chromosome_gene_0007(1.50086982216),chromosome_gene_0008(1.4138466655),chromosome_gene_0009(1.55930354555),chromosome_gene_0010(1.51063738997),chromosome_gene_0020(5.24202774407),chromosome_gene_0056(-1.32208413783),chromosome_gene_0076(-1.00548553908),chromosome_gene_0087(-1.13967229153),chromosome_gene_0130(-1.25901655351),chromosome_gene_0168(-1.0753136183),chromosome_gene_0339(-1.14278095559)…	chromosome_gene_0007(1.50086982216),chromosome_gene_0008(1.4138466655),chromosome_gene_0009(1.55930354555),chromosome_gene_0010(1.51063738997),chromosome_gene_0020(5.24202774407),chromosome_gene_0056(-1.32208413783),chromosome_gene_0076(-1.00548553908),chromosome_gene_0087(-1.13967229153),chromosome_gene_0130(-1.25901655351),chromosome_gene_0168(-1.0753136183),chromosome_gene_0339(-1.14278095559)…
GO:0051173	positive regulation of nitrogen compound metabolic process	biological process	2/119	0.66942	1	chromosome_gene_2404(-17.9129828689),chromosome_gene_2410(1.06048465539)	chromosome_gene_2404(-17.9129828689),chromosome_gene_2410(1.06048465539)
GO:0009165	nucleotide biosynthetic process	biological process	4/119	0.67199	1	chromosome_gene_0565(-1.1230583964),chromosome_gene_2545(-1.16939516375),chromosome_gene_3674(-1.1564450874),chromosome_gene_3675(-1.17598773399)	chromosome_gene_0565(-1.1230583964),chromosome_gene_2545(-1.16939516375),chromosome_gene_3674(-1.1564450874),chromosome_gene_3675(-1.17598773399)
GO:0006950	response to stress	biological process	11/119	0.67683	1	chromosome_gene_0416(-1.26067868898),chromosome_gene_0552(-1.1839977338),chromosome_gene_0678(1.7399219375),chromosome_gene_1657(-1.04332298316),chromosome_gene_2035(-1.37299572846),chromosome_gene_2102(-1.43232816901),chromosome_gene_2104(-1.33598043041),chromosome_gene_2512(-1.66837850891),chromosome_gene_2545(-1.16939516375),chromosome_gene_3566(-1.1016306471),chromosome_gene_3827(-1.175647786…	chromosome_gene_0416(-1.26067868898),chromosome_gene_0552(-1.1839977338),chromosome_gene_0678(1.7399219375),chromosome_gene_1657(-1.04332298316),chromosome_gene_2035(-1.37299572846),chromosome_gene_2102(-1.43232816901),chromosome_gene_2104(-1.33598043041),chromosome_gene_2512(-1.66837850891),chromosome_gene_2545(-1.16939516375),chromosome_gene_3566(-1.1016306471),chromosome_gene_3827(-1.175647786…
GO:1901293	nucleoside phosphate biosynthetic process	biological process	4/119	0.67927	1	chromosome_gene_0565(-1.1230583964),chromosome_gene_2545(-1.16939516375),chromosome_gene_3674(-1.1564450874),chromosome_gene_3675(-1.17598773399)	chromosome_gene_0565(-1.1230583964),chromosome_gene_2545(-1.16939516375),chromosome_gene_3674(-1.1564450874),chromosome_gene_3675(-1.17598773399)
GO:0010604	positive regulation of macromolecule metabolic process	biological process	2/119	0.6795	1	chromosome_gene_2404(-17.9129828689),chromosome_gene_2410(1.06048465539)	chromosome_gene_2404(-17.9129828689),chromosome_gene_2410(1.06048465539)
GO:0000272	polysaccharide catabolic process	biological process	1/119	0.67984	1	chromosome_gene_1901(-1.12958386045)	chromosome_gene_1901(-1.12958386045)
GO:0006073	cellular glucan metabolic process	biological process	1/119	0.67984	1	chromosome_gene_1901(-1.12958386045)	chromosome_gene_1901(-1.12958386045)
GO:0009132	nucleoside diphosphate metabolic process	biological process	1/119	0.67984	1	chromosome_gene_2545(-1.16939516375)	chromosome_gene_2545(-1.16939516375)
GO:0018193	peptidyl-amino acid modification	biological process	1/119	0.67984	1	chromosome_gene_3112(1.60833899418)	chromosome_gene_3112(1.60833899418)
GO:0044550	secondary metabolite biosynthetic process	biological process	1/119	0.67984	1	chromosome_gene_3132(-1.05044902269)	chromosome_gene_3132(-1.05044902269)
GO:0046128	purine ribonucleoside metabolic process	biological process	1/119	0.67984	1	chromosome_gene_3870(-1.09515723304)	chromosome_gene_3870(-1.09515723304)
GO:0006355	regulation of transcription, DNA-templated	biological process	10/119	0.6806	1	chromosome_gene_0007(1.50086982216),chromosome_gene_0130(-1.25901655351),chromosome_gene_0565(-1.1230583964),chromosome_gene_0837(1.09275296337),chromosome_gene_1823(-1.13396917061),chromosome_gene_2103(-1.4477036882),chromosome_gene_2104(-1.33598043041),chromosome_gene_2404(-17.9129828689),chromosome_gene_2410(1.06048465539),chromosome_gene_2974(-1.05246741989)	chromosome_gene_0007(1.50086982216),chromosome_gene_0130(-1.25901655351),chromosome_gene_0565(-1.1230583964),chromosome_gene_0837(1.09275296337),chromosome_gene_1823(-1.13396917061),chromosome_gene_2103(-1.4477036882),chromosome_gene_2104(-1.33598043041),chromosome_gene_2404(-17.9129828689),chromosome_gene_2410(1.06048465539),chromosome_gene_2974(-1.05246741989)
GO:1903506	regulation of nucleic acid-templated transcription	biological process	10/119	0.6806	1	chromosome_gene_0007(1.50086982216),chromosome_gene_0130(-1.25901655351),chromosome_gene_0565(-1.1230583964),chromosome_gene_0837(1.09275296337),chromosome_gene_1823(-1.13396917061),chromosome_gene_2103(-1.4477036882),chromosome_gene_2104(-1.33598043041),chromosome_gene_2404(-17.9129828689),chromosome_gene_2410(1.06048465539),chromosome_gene_2974(-1.05246741989)	chromosome_gene_0007(1.50086982216),chromosome_gene_0130(-1.25901655351),chromosome_gene_0565(-1.1230583964),chromosome_gene_0837(1.09275296337),chromosome_gene_1823(-1.13396917061),chromosome_gene_2103(-1.4477036882),chromosome_gene_2104(-1.33598043041),chromosome_gene_2404(-17.9129828689),chromosome_gene_2410(1.06048465539),chromosome_gene_2974(-1.05246741989)
GO:2001141	regulation of RNA biosynthetic process	biological process	10/119	0.6806	1	chromosome_gene_0007(1.50086982216),chromosome_gene_0130(-1.25901655351),chromosome_gene_0565(-1.1230583964),chromosome_gene_0837(1.09275296337),chromosome_gene_1823(-1.13396917061),chromosome_gene_2103(-1.4477036882),chromosome_gene_2104(-1.33598043041),chromosome_gene_2404(-17.9129828689),chromosome_gene_2410(1.06048465539),chromosome_gene_2974(-1.05246741989)	chromosome_gene_0007(1.50086982216),chromosome_gene_0130(-1.25901655351),chromosome_gene_0565(-1.1230583964),chromosome_gene_0837(1.09275296337),chromosome_gene_1823(-1.13396917061),chromosome_gene_2103(-1.4477036882),chromosome_gene_2104(-1.33598043041),chromosome_gene_2404(-17.9129828689),chromosome_gene_2410(1.06048465539),chromosome_gene_2974(-1.05246741989)
GO:0009893	positive regulation of metabolic process	biological process	2/119	0.68932	1	chromosome_gene_2404(-17.9129828689),chromosome_gene_2410(1.06048465539)	chromosome_gene_2404(-17.9129828689),chromosome_gene_2410(1.06048465539)
GO:0044265	cellular macromolecule catabolic process	biological process	1/119	0.69363	1	chromosome_gene_0168(-1.0753136183)	chromosome_gene_0168(-1.0753136183)
GO:0051252	regulation of RNA metabolic process	biological process	10/119	0.69959	1	chromosome_gene_0007(1.50086982216),chromosome_gene_0130(-1.25901655351),chromosome_gene_0565(-1.1230583964),chromosome_gene_0837(1.09275296337),chromosome_gene_1823(-1.13396917061),chromosome_gene_2103(-1.4477036882),chromosome_gene_2104(-1.33598043041),chromosome_gene_2404(-17.9129828689),chromosome_gene_2410(1.06048465539),chromosome_gene_2974(-1.05246741989)	chromosome_gene_0007(1.50086982216),chromosome_gene_0130(-1.25901655351),chromosome_gene_0565(-1.1230583964),chromosome_gene_0837(1.09275296337),chromosome_gene_1823(-1.13396917061),chromosome_gene_2103(-1.4477036882),chromosome_gene_2104(-1.33598043041),chromosome_gene_2404(-17.9129828689),chromosome_gene_2410(1.06048465539),chromosome_gene_2974(-1.05246741989)
GO:0019637	organophosphate metabolic process	biological process	9/119	0.70482	1	chromosome_gene_0339(-1.14278095559),chromosome_gene_0565(-1.1230583964),chromosome_gene_1516(-1.02151022869),chromosome_gene_2545(-1.16939516375),chromosome_gene_2907(-1.23280366785),chromosome_gene_3302(-1.04372137743),chromosome_gene_3536(-1.47160834745),chromosome_gene_3674(-1.1564450874),chromosome_gene_3675(-1.17598773399)	chromosome_gene_0339(-1.14278095559),chromosome_gene_0565(-1.1230583964),chromosome_gene_1516(-1.02151022869),chromosome_gene_2545(-1.16939516375),chromosome_gene_2907(-1.23280366785),chromosome_gene_3302(-1.04372137743),chromosome_gene_3536(-1.47160834745),chromosome_gene_3674(-1.1564450874),chromosome_gene_3675(-1.17598773399)
GO:0033013	tetrapyrrole metabolic process	biological process	1/119	0.70683	1	chromosome_gene_3112(1.60833899418)	chromosome_gene_3112(1.60833899418)
GO:0033014	tetrapyrrole biosynthetic process	biological process	1/119	0.70683	1	chromosome_gene_3112(1.60833899418)	chromosome_gene_3112(1.60833899418)
GO:0042278	purine nucleoside metabolic process	biological process	1/119	0.70683	1	chromosome_gene_3870(-1.09515723304)	chromosome_gene_3870(-1.09515723304)
GO:0044042	glucan metabolic process	biological process	1/119	0.70683	1	chromosome_gene_1901(-1.12958386045)	chromosome_gene_1901(-1.12958386045)
GO:0019222	regulation of metabolic process	biological process	12/119	0.71308	1	chromosome_gene_0007(1.50086982216),chromosome_gene_0130(-1.25901655351),chromosome_gene_0565(-1.1230583964),chromosome_gene_0837(1.09275296337),chromosome_gene_1823(-1.13396917061),chromosome_gene_2103(-1.4477036882),chromosome_gene_2104(-1.33598043041),chromosome_gene_2123(-1.65240897443),chromosome_gene_2404(-17.9129828689),chromosome_gene_2410(1.06048465539),chromosome_gene_2974(-1.0524674198…	chromosome_gene_0007(1.50086982216),chromosome_gene_0130(-1.25901655351),chromosome_gene_0565(-1.1230583964),chromosome_gene_0837(1.09275296337),chromosome_gene_1823(-1.13396917061),chromosome_gene_2103(-1.4477036882),chromosome_gene_2104(-1.33598043041),chromosome_gene_2123(-1.65240897443),chromosome_gene_2404(-17.9129828689),chromosome_gene_2410(1.06048465539),chromosome_gene_2974(-1.0524674198…
GO:0000910	cytokinesis	biological process	1/119	0.71947	1	chromosome_gene_2404(-17.9129828689)	chromosome_gene_2404(-17.9129828689)
GO:0006754	ATP biosynthetic process	biological process	1/119	0.71947	1	chromosome_gene_2545(-1.16939516375)	chromosome_gene_2545(-1.16939516375)
GO:0071973	bacterial-type flagellum-dependent cell motility	biological process	1/119	0.71947	1	chromosome_gene_2418(1.02432229375)	chromosome_gene_2418(1.02432229375)
GO:0051128	regulation of cellular component organization	biological process	3/119	0.72003	1	chromosome_gene_0056(-1.32208413783),chromosome_gene_2404(-17.9129828689),chromosome_gene_2410(1.06048465539)	chromosome_gene_0056(-1.32208413783),chromosome_gene_2404(-17.9129828689),chromosome_gene_2410(1.06048465539)
GO:0048522	positive regulation of cellular process	biological process	2/119	0.72619	1	chromosome_gene_2404(-17.9129828689),chromosome_gene_2410(1.06048465539)	chromosome_gene_2404(-17.9129828689),chromosome_gene_2410(1.06048465539)
GO:0019219	regulation of nucleobase-containing compound metabolic process	biological process	10/119	0.72676	1	chromosome_gene_0007(1.50086982216),chromosome_gene_0130(-1.25901655351),chromosome_gene_0565(-1.1230583964),chromosome_gene_0837(1.09275296337),chromosome_gene_1823(-1.13396917061),chromosome_gene_2103(-1.4477036882),chromosome_gene_2104(-1.33598043041),chromosome_gene_2404(-17.9129828689),chromosome_gene_2410(1.06048465539),chromosome_gene_2974(-1.05246741989)	chromosome_gene_0007(1.50086982216),chromosome_gene_0130(-1.25901655351),chromosome_gene_0565(-1.1230583964),chromosome_gene_0837(1.09275296337),chromosome_gene_1823(-1.13396917061),chromosome_gene_2103(-1.4477036882),chromosome_gene_2104(-1.33598043041),chromosome_gene_2404(-17.9129828689),chromosome_gene_2410(1.06048465539),chromosome_gene_2974(-1.05246741989)
GO:0009145	purine nucleoside triphosphate biosynthetic process	biological process	1/119	0.73156	1	chromosome_gene_2545(-1.16939516375)	chromosome_gene_2545(-1.16939516375)
GO:0009206	purine ribonucleoside triphosphate biosynthetic process	biological process	1/119	0.73156	1	chromosome_gene_2545(-1.16939516375)	chromosome_gene_2545(-1.16939516375)
GO:0009166	nucleotide catabolic process	biological process	1/119	0.74314	1	chromosome_gene_2545(-1.16939516375)	chromosome_gene_2545(-1.16939516375)
GO:0019748	secondary metabolic process	biological process	1/119	0.74314	1	chromosome_gene_3132(-1.05044902269)	chromosome_gene_3132(-1.05044902269)
GO:0019751	polyol metabolic process	biological process	1/119	0.74314	1	chromosome_gene_0492(-1.08307107213)	chromosome_gene_0492(-1.08307107213)
GO:0044781	bacterial-type flagellum organization	biological process	1/119	0.74314	1	chromosome_gene_2410(1.06048465539)	chromosome_gene_2410(1.06048465539)
GO:0000097	sulfur amino acid biosynthetic process	biological process	1/119	0.75422	1	chromosome_gene_1823(-1.13396917061)	chromosome_gene_1823(-1.13396917061)
GO:0022402	cell cycle process	biological process	1/119	0.75422	1	chromosome_gene_2404(-17.9129828689)	chromosome_gene_2404(-17.9129828689)
GO:1901292	nucleoside phosphate catabolic process	biological process	1/119	0.75422	1	chromosome_gene_2545(-1.16939516375)	chromosome_gene_2545(-1.16939516375)
GO:0009653	anatomical structure morphogenesis	biological process	2/119	0.75933	1	chromosome_gene_0056(-1.32208413783),chromosome_gene_2410(1.06048465539)	chromosome_gene_0056(-1.32208413783),chromosome_gene_2410(1.06048465539)
GO:0034404	nucleobase-containing small molecule biosynthetic process	biological process	2/119	0.75933	1	chromosome_gene_2545(-1.16939516375),chromosome_gene_3870(-1.09515723304)	chromosome_gene_2545(-1.16939516375),chromosome_gene_3870(-1.09515723304)
GO:0001539	cilium or flagellum-dependent cell motility	biological process	1/119	0.76483	1	chromosome_gene_2418(1.02432229375)	chromosome_gene_2418(1.02432229375)
GO:0009201	ribonucleoside triphosphate biosynthetic process	biological process	1/119	0.76483	1	chromosome_gene_2545(-1.16939516375)	chromosome_gene_2545(-1.16939516375)
GO:0097588	archaeal or bacterial-type flagellum-dependent cell motility	biological process	1/119	0.76483	1	chromosome_gene_2418(1.02432229375)	chromosome_gene_2418(1.02432229375)
GO:0048518	positive regulation of biological process	biological process	2/119	0.76706	1	chromosome_gene_2404(-17.9129828689),chromosome_gene_2410(1.06048465539)	chromosome_gene_2404(-17.9129828689),chromosome_gene_2410(1.06048465539)
GO:0009117	nucleotide metabolic process	biological process	5/119	0.77356	1	chromosome_gene_0565(-1.1230583964),chromosome_gene_2545(-1.16939516375),chromosome_gene_2907(-1.23280366785),chromosome_gene_3674(-1.1564450874),chromosome_gene_3675(-1.17598773399)	chromosome_gene_0565(-1.1230583964),chromosome_gene_2545(-1.16939516375),chromosome_gene_2907(-1.23280366785),chromosome_gene_3674(-1.1564450874),chromosome_gene_3675(-1.17598773399)
GO:0005996	monosaccharide metabolic process	biological process	2/119	0.77458	1	chromosome_gene_0339(-1.14278095559),chromosome_gene_0356(-1.24974871508)	chromosome_gene_0339(-1.14278095559),chromosome_gene_0356(-1.24974871508)
GO:0009636	response to toxic substance	biological process	1/119	0.77499	1	chromosome_gene_1657(-1.04332298316)	chromosome_gene_1657(-1.04332298316)
GO:0030031	cell projection assembly	biological process	1/119	0.77499	1	chromosome_gene_2410(1.06048465539)	chromosome_gene_2410(1.06048465539)
GO:0009156	ribonucleoside monophosphate biosynthetic process	biological process	2/119	0.78188	1	chromosome_gene_2545(-1.16939516375),chromosome_gene_3675(-1.17598773399)	chromosome_gene_2545(-1.16939516375),chromosome_gene_3675(-1.17598773399)
GO:0006753	nucleoside phosphate metabolic process	biological process	5/119	0.78362	1	chromosome_gene_0565(-1.1230583964),chromosome_gene_2545(-1.16939516375),chromosome_gene_2907(-1.23280366785),chromosome_gene_3674(-1.1564450874),chromosome_gene_3675(-1.17598773399)	chromosome_gene_0565(-1.1230583964),chromosome_gene_2545(-1.16939516375),chromosome_gene_2907(-1.23280366785),chromosome_gene_3674(-1.1564450874),chromosome_gene_3675(-1.17598773399)
GO:0040011	locomotion	biological process	3/119	0.78704	1	chromosome_gene_0177(1.00547513007),chromosome_gene_2395(1.02117940578),chromosome_gene_2418(1.02432229375)	chromosome_gene_0177(1.00547513007),chromosome_gene_2395(1.02117940578),chromosome_gene_2418(1.02432229375)
GO:0051179	localization	biological process	23/119	0.78867	1	chromosome_gene_0011(2.11332371125),chromosome_gene_0012(1.56971188259),chromosome_gene_0019(4.82219094116),chromosome_gene_0030(-1.36720897419),chromosome_gene_0340(-1.06625108184),chromosome_gene_0355(-1.15256763857),chromosome_gene_0565(-1.1230583964),chromosome_gene_1170(-1.55873095915),chromosome_gene_1824(-1.31709956287),chromosome_gene_1860(-1.40873009541),chromosome_gene_1983(-1.411450191…	chromosome_gene_0011(2.11332371125),chromosome_gene_0012(1.56971188259),chromosome_gene_0019(4.82219094116),chromosome_gene_0030(-1.36720897419),chromosome_gene_0340(-1.06625108184),chromosome_gene_0355(-1.15256763857),chromosome_gene_0565(-1.1230583964),chromosome_gene_1170(-1.55873095915),chromosome_gene_1824(-1.31709956287),chromosome_gene_1860(-1.40873009541),chromosome_gene_1983(-1.411450191…
GO:0007049	cell cycle	biological process	2/119	0.78898	1	chromosome_gene_2404(-17.9129828689),chromosome_gene_3554(1.18916977379)	chromosome_gene_2404(-17.9129828689),chromosome_gene_3554(1.18916977379)
GO:0009163	nucleoside biosynthetic process	biological process	1/119	0.79401	1	chromosome_gene_3870(-1.09515723304)	chromosome_gene_3870(-1.09515723304)
GO:0042455	ribonucleoside biosynthetic process	biological process	1/119	0.79401	1	chromosome_gene_3870(-1.09515723304)	chromosome_gene_3870(-1.09515723304)
GO:0006811	ion transport	biological process	8/119	0.79596	1	chromosome_gene_0011(2.11332371125),chromosome_gene_0355(-1.15256763857),chromosome_gene_2008(-1.58398274174),chromosome_gene_2525(-2.03416660315),chromosome_gene_3544(-1.25668207027),chromosome_gene_3828(2.76420813014),chromosome_gene_3999(-1.49253436205),chromosome_gene_4000(-1.10533854798)	chromosome_gene_0011(2.11332371125),chromosome_gene_0355(-1.15256763857),chromosome_gene_2008(-1.58398274174),chromosome_gene_2525(-2.03416660315),chromosome_gene_3544(-1.25668207027),chromosome_gene_3828(2.76420813014),chromosome_gene_3999(-1.49253436205),chromosome_gene_4000(-1.10533854798)
GO:0019438	aromatic compound biosynthetic process	biological process	23/119	0.79682	1	chromosome_gene_0007(1.50086982216),chromosome_gene_0130(-1.25901655351),chromosome_gene_0519(1.01282404036),chromosome_gene_0565(-1.1230583964),chromosome_gene_0837(1.09275296337),chromosome_gene_1823(-1.13396917061),chromosome_gene_1827(-1.01766463115),chromosome_gene_2103(-1.4477036882),chromosome_gene_2104(-1.33598043041),chromosome_gene_2170(-1.14435321028),chromosome_gene_2404(-17.912982868…	chromosome_gene_0007(1.50086982216),chromosome_gene_0130(-1.25901655351),chromosome_gene_0519(1.01282404036),chromosome_gene_0565(-1.1230583964),chromosome_gene_0837(1.09275296337),chromosome_gene_1823(-1.13396917061),chromosome_gene_1827(-1.01766463115),chromosome_gene_2103(-1.4477036882),chromosome_gene_2104(-1.33598043041),chromosome_gene_2170(-1.14435321028),chromosome_gene_2404(-17.912982868…
GO:0009124	nucleoside monophosphate biosynthetic process	biological process	2/119	0.80257	1	chromosome_gene_2545(-1.16939516375),chromosome_gene_3675(-1.17598773399)	chromosome_gene_2545(-1.16939516375),chromosome_gene_3675(-1.17598773399)
GO:0072522	purine-containing compound biosynthetic process	biological process	2/119	0.80257	1	chromosome_gene_2545(-1.16939516375),chromosome_gene_3870(-1.09515723304)	chromosome_gene_2545(-1.16939516375),chromosome_gene_3870(-1.09515723304)
GO:0009142	nucleoside triphosphate biosynthetic process	biological process	1/119	0.80291	1	chromosome_gene_2545(-1.16939516375)	chromosome_gene_2545(-1.16939516375)
GO:0010035	response to inorganic substance	biological process	1/119	0.80291	1	chromosome_gene_1657(-1.04332298316)	chromosome_gene_1657(-1.04332298316)
GO:0044249	cellular biosynthetic process	biological process	45/119	0.80508	1	chromosome_gene_0007(1.50086982216),chromosome_gene_0130(-1.25901655351),chromosome_gene_0519(1.01282404036),chromosome_gene_0565(-1.1230583964),chromosome_gene_0678(1.7399219375),chromosome_gene_0837(1.09275296337),chromosome_gene_1516(-1.02151022869),chromosome_gene_1823(-1.13396917061),chromosome_gene_1827(-1.01766463115),chromosome_gene_1901(-1.12958386045),chromosome_gene_2103(-1.4477036882)…	chromosome_gene_0007(1.50086982216),chromosome_gene_0130(-1.25901655351),chromosome_gene_0519(1.01282404036),chromosome_gene_0565(-1.1230583964),chromosome_gene_0678(1.7399219375),chromosome_gene_0837(1.09275296337),chromosome_gene_1516(-1.02151022869),chromosome_gene_1823(-1.13396917061),chromosome_gene_1827(-1.01766463115),chromosome_gene_1901(-1.12958386045),chromosome_gene_2103(-1.4477036882)…
GO:0006810	transport	biological process	21/119	0.80618	1	chromosome_gene_0011(2.11332371125),chromosome_gene_0012(1.56971188259),chromosome_gene_0019(4.82219094116),chromosome_gene_0030(-1.36720897419),chromosome_gene_0340(-1.06625108184),chromosome_gene_0355(-1.15256763857),chromosome_gene_0565(-1.1230583964),chromosome_gene_1170(-1.55873095915),chromosome_gene_1824(-1.31709956287),chromosome_gene_1860(-1.40873009541),chromosome_gene_2008(-1.583982741…	chromosome_gene_0011(2.11332371125),chromosome_gene_0012(1.56971188259),chromosome_gene_0019(4.82219094116),chromosome_gene_0030(-1.36720897419),chromosome_gene_0340(-1.06625108184),chromosome_gene_0355(-1.15256763857),chromosome_gene_0565(-1.1230583964),chromosome_gene_1170(-1.55873095915),chromosome_gene_1824(-1.31709956287),chromosome_gene_1860(-1.40873009541),chromosome_gene_2008(-1.583982741…
GO:0000096	sulfur amino acid metabolic process	biological process	1/119	0.81144	1	chromosome_gene_1823(-1.13396917061)	chromosome_gene_1823(-1.13396917061)
GO:0009112	nucleobase metabolic process	biological process	1/119	0.81144	1	chromosome_gene_3870(-1.09515723304)	chromosome_gene_3870(-1.09515723304)
GO:0015672	monovalent inorganic cation transport	biological process	1/119	0.81144	1	chromosome_gene_3544(-1.25668207027)	chromosome_gene_3544(-1.25668207027)
GO:0009108	coenzyme biosynthetic process	biological process	4/119	0.81151	1	chromosome_gene_0565(-1.1230583964),chromosome_gene_2545(-1.16939516375),chromosome_gene_3234(1.63276487764),chromosome_gene_3674(-1.1564450874)	chromosome_gene_0565(-1.1230583964),chromosome_gene_2545(-1.16939516375),chromosome_gene_3234(1.63276487764),chromosome_gene_3674(-1.1564450874)
GO:0006820	anion transport	biological process	4/119	0.81631	1	chromosome_gene_0011(2.11332371125),chromosome_gene_0355(-1.15256763857),chromosome_gene_3999(-1.49253436205),chromosome_gene_4000(-1.10533854798)	chromosome_gene_0011(2.11332371125),chromosome_gene_0355(-1.15256763857),chromosome_gene_3999(-1.49253436205),chromosome_gene_4000(-1.10533854798)
GO:0090407	organophosphate biosynthetic process	biological process	6/119	0.81819	1	chromosome_gene_0565(-1.1230583964),chromosome_gene_1516(-1.02151022869),chromosome_gene_2545(-1.16939516375),chromosome_gene_3302(-1.04372137743),chromosome_gene_3674(-1.1564450874),chromosome_gene_3675(-1.17598773399)	chromosome_gene_0565(-1.1230583964),chromosome_gene_1516(-1.02151022869),chromosome_gene_2545(-1.16939516375),chromosome_gene_3302(-1.04372137743),chromosome_gene_3674(-1.1564450874),chromosome_gene_3675(-1.17598773399)
GO:0051234	establishment of localization	biological process	21/119	0.81925	1	chromosome_gene_0011(2.11332371125),chromosome_gene_0012(1.56971188259),chromosome_gene_0019(4.82219094116),chromosome_gene_0030(-1.36720897419),chromosome_gene_0340(-1.06625108184),chromosome_gene_0355(-1.15256763857),chromosome_gene_0565(-1.1230583964),chromosome_gene_1170(-1.55873095915),chromosome_gene_1824(-1.31709956287),chromosome_gene_1860(-1.40873009541),chromosome_gene_2008(-1.583982741…	chromosome_gene_0011(2.11332371125),chromosome_gene_0012(1.56971188259),chromosome_gene_0019(4.82219094116),chromosome_gene_0030(-1.36720897419),chromosome_gene_0340(-1.06625108184),chromosome_gene_0355(-1.15256763857),chromosome_gene_0565(-1.1230583964),chromosome_gene_1170(-1.55873095915),chromosome_gene_1824(-1.31709956287),chromosome_gene_1860(-1.40873009541),chromosome_gene_2008(-1.583982741…
GO:0006066	alcohol metabolic process	biological process	1/119	0.81959	1	chromosome_gene_0492(-1.08307107213)	chromosome_gene_0492(-1.08307107213)
GO:0072528	pyrimidine-containing compound biosynthetic process	biological process	1/119	0.81959	1	chromosome_gene_2545(-1.16939516375)	chromosome_gene_2545(-1.16939516375)
GO:1901659	glycosyl compound biosynthetic process	biological process	1/119	0.81959	1	chromosome_gene_3870(-1.09515723304)	chromosome_gene_3870(-1.09515723304)
GO:0006732	coenzyme metabolic process	biological process	5/119	0.82045	1	chromosome_gene_0565(-1.1230583964),chromosome_gene_2545(-1.16939516375),chromosome_gene_2907(-1.23280366785),chromosome_gene_3234(1.63276487764),chromosome_gene_3674(-1.1564450874)	chromosome_gene_0565(-1.1230583964),chromosome_gene_2545(-1.16939516375),chromosome_gene_2907(-1.23280366785),chromosome_gene_3234(1.63276487764),chromosome_gene_3674(-1.1564450874)
GO:0006457	protein folding	biological process	1/119	0.8274	1	chromosome_gene_1651(-1.0856410332)	chromosome_gene_1651(-1.0856410332)
GO:0009058	biosynthetic process	biological process	46/119	0.82915	1	chromosome_gene_0007(1.50086982216),chromosome_gene_0130(-1.25901655351),chromosome_gene_0519(1.01282404036),chromosome_gene_0565(-1.1230583964),chromosome_gene_0678(1.7399219375),chromosome_gene_0837(1.09275296337),chromosome_gene_1150(-1.57708965695),chromosome_gene_1516(-1.02151022869),chromosome_gene_1823(-1.13396917061),chromosome_gene_1827(-1.01766463115),chromosome_gene_1901(-1.12958386045…	chromosome_gene_0007(1.50086982216),chromosome_gene_0130(-1.25901655351),chromosome_gene_0519(1.01282404036),chromosome_gene_0565(-1.1230583964),chromosome_gene_0678(1.7399219375),chromosome_gene_0837(1.09275296337),chromosome_gene_1150(-1.57708965695),chromosome_gene_1516(-1.02151022869),chromosome_gene_1823(-1.13396917061),chromosome_gene_1827(-1.01766463115),chromosome_gene_1901(-1.12958386045…
GO:1901576	organic substance biosynthetic process	biological process	45/119	0.83273	1	chromosome_gene_0007(1.50086982216),chromosome_gene_0130(-1.25901655351),chromosome_gene_0519(1.01282404036),chromosome_gene_0565(-1.1230583964),chromosome_gene_0678(1.7399219375),chromosome_gene_0837(1.09275296337),chromosome_gene_1150(-1.57708965695),chromosome_gene_1516(-1.02151022869),chromosome_gene_1823(-1.13396917061),chromosome_gene_1827(-1.01766463115),chromosome_gene_1901(-1.12958386045…	chromosome_gene_0007(1.50086982216),chromosome_gene_0130(-1.25901655351),chromosome_gene_0519(1.01282404036),chromosome_gene_0565(-1.1230583964),chromosome_gene_0678(1.7399219375),chromosome_gene_0837(1.09275296337),chromosome_gene_1150(-1.57708965695),chromosome_gene_1516(-1.02151022869),chromosome_gene_1823(-1.13396917061),chromosome_gene_1827(-1.01766463115),chromosome_gene_1901(-1.12958386045…
GO:0006518	peptide metabolic process	biological process	5/119	0.83292	1	chromosome_gene_0339(-1.14278095559),chromosome_gene_1555(-1.25311100643),chromosome_gene_2123(-1.65240897443),chromosome_gene_3548(-1.21523782588),chromosome_gene_3623(-1.6457165318)	chromosome_gene_0339(-1.14278095559),chromosome_gene_1555(-1.25311100643),chromosome_gene_2123(-1.65240897443),chromosome_gene_3548(-1.21523782588),chromosome_gene_3623(-1.6457165318)
GO:0065008	regulation of biological quality	biological process	5/119	0.83292	1	chromosome_gene_0016(-1.44285771784),chromosome_gene_0017(-1.32760975589),chromosome_gene_0339(-1.14278095559),chromosome_gene_0815(-1.03010164082),chromosome_gene_1983(-1.41145019107)	chromosome_gene_0016(-1.44285771784),chromosome_gene_0017(-1.32760975589),chromosome_gene_0339(-1.14278095559),chromosome_gene_0815(-1.03010164082),chromosome_gene_1983(-1.41145019107)
GO:0048870	cell motility	biological process	1/119	0.83487	1	chromosome_gene_2418(1.02432229375)	chromosome_gene_2418(1.02432229375)
GO:0051674	localization of cell	biological process	1/119	0.83487	1	chromosome_gene_2418(1.02432229375)	chromosome_gene_2418(1.02432229375)
GO:0006928	movement of cell or subcellular component	biological process	1/119	0.84202	1	chromosome_gene_2418(1.02432229375)	chromosome_gene_2418(1.02432229375)
GO:0051604	protein maturation	biological process	1/119	0.84202	1	chromosome_gene_3112(1.60833899418)	chromosome_gene_3112(1.60833899418)
GO:0019318	hexose metabolic process	biological process	1/119	0.84886	1	chromosome_gene_0339(-1.14278095559)	chromosome_gene_0339(-1.14278095559)
GO:0046034	ATP metabolic process	biological process	1/119	0.84886	1	chromosome_gene_2545(-1.16939516375)	chromosome_gene_2545(-1.16939516375)
GO:0018130	heterocycle biosynthetic process	biological process	23/119	0.8502	1	chromosome_gene_0007(1.50086982216),chromosome_gene_0130(-1.25901655351),chromosome_gene_0519(1.01282404036),chromosome_gene_0565(-1.1230583964),chromosome_gene_0837(1.09275296337),chromosome_gene_1823(-1.13396917061),chromosome_gene_1827(-1.01766463115),chromosome_gene_2103(-1.4477036882),chromosome_gene_2104(-1.33598043041),chromosome_gene_2170(-1.14435321028),chromosome_gene_2404(-17.912982868…	chromosome_gene_0007(1.50086982216),chromosome_gene_0130(-1.25901655351),chromosome_gene_0519(1.01282404036),chromosome_gene_0565(-1.1230583964),chromosome_gene_0837(1.09275296337),chromosome_gene_1823(-1.13396917061),chromosome_gene_1827(-1.01766463115),chromosome_gene_2103(-1.4477036882),chromosome_gene_2104(-1.33598043041),chromosome_gene_2170(-1.14435321028),chromosome_gene_2404(-17.912982868…
GO:0046390	ribose phosphate biosynthetic process	biological process	2/119	0.85463	1	chromosome_gene_2545(-1.16939516375),chromosome_gene_3675(-1.17598773399)	chromosome_gene_2545(-1.16939516375),chromosome_gene_3675(-1.17598773399)
GO:0009067	aspartate family amino acid biosynthetic process	biological process	1/119	0.85541	1	chromosome_gene_1823(-1.13396917061)	chromosome_gene_1823(-1.13396917061)
GO:0065007	biological regulation	biological process	19/119	0.85577	1	chromosome_gene_0007(1.50086982216),chromosome_gene_0016(-1.44285771784),chromosome_gene_0017(-1.32760975589),chromosome_gene_0056(-1.32208413783),chromosome_gene_0130(-1.25901655351),chromosome_gene_0339(-1.14278095559),chromosome_gene_0565(-1.1230583964),chromosome_gene_0815(-1.03010164082),chromosome_gene_0837(1.09275296337),chromosome_gene_1823(-1.13396917061),chromosome_gene_1983(-1.41145019…	chromosome_gene_0007(1.50086982216),chromosome_gene_0016(-1.44285771784),chromosome_gene_0017(-1.32760975589),chromosome_gene_0056(-1.32208413783),chromosome_gene_0130(-1.25901655351),chromosome_gene_0339(-1.14278095559),chromosome_gene_0565(-1.1230583964),chromosome_gene_0815(-1.03010164082),chromosome_gene_0837(1.09275296337),chromosome_gene_1823(-1.13396917061),chromosome_gene_1983(-1.41145019…
GO:0019693	ribose phosphate metabolic process	biological process	3/119	0.85824	1	chromosome_gene_2545(-1.16939516375),chromosome_gene_2907(-1.23280366785),chromosome_gene_3675(-1.17598773399)	chromosome_gene_2545(-1.16939516375),chromosome_gene_2907(-1.23280366785),chromosome_gene_3675(-1.17598773399)
GO:0016043	cellular component organization	biological process	9/119	0.86073	1	chromosome_gene_0056(-1.32208413783),chromosome_gene_0339(-1.14278095559),chromosome_gene_1395(-1.25513339743),chromosome_gene_2404(-17.9129828689),chromosome_gene_2410(1.06048465539),chromosome_gene_2513(-1.69203972328),chromosome_gene_2518(-2.07180379794),chromosome_gene_2519(-1.52681074794),chromosome_gene_2522(-1.43980281189)	chromosome_gene_0056(-1.32208413783),chromosome_gene_0339(-1.14278095559),chromosome_gene_1395(-1.25513339743),chromosome_gene_2404(-17.9129828689),chromosome_gene_2410(1.06048465539),chromosome_gene_2513(-1.69203972328),chromosome_gene_2518(-2.07180379794),chromosome_gene_2519(-1.52681074794),chromosome_gene_2522(-1.43980281189)
GO:0031668	cellular response to extracellular stimulus	biological process	1/119	0.86168	1	chromosome_gene_3828(2.76420813014)	chromosome_gene_3828(2.76420813014)
GO:0071496	cellular response to external stimulus	biological process	1/119	0.86168	1	chromosome_gene_3828(2.76420813014)	chromosome_gene_3828(2.76420813014)
GO:0006996	organelle organization	biological process	2/119	0.86437	1	chromosome_gene_0056(-1.32208413783),chromosome_gene_2410(1.06048465539)	chromosome_gene_0056(-1.32208413783),chromosome_gene_2410(1.06048465539)
GO:0043603	cellular amide metabolic process	biological process	6/119	0.86492	1	chromosome_gene_0339(-1.14278095559),chromosome_gene_1555(-1.25311100643),chromosome_gene_2123(-1.65240897443),chromosome_gene_3234(1.63276487764),chromosome_gene_3548(-1.21523782588),chromosome_gene_3623(-1.6457165318)	chromosome_gene_0339(-1.14278095559),chromosome_gene_1555(-1.25311100643),chromosome_gene_2123(-1.65240897443),chromosome_gene_3234(1.63276487764),chromosome_gene_3548(-1.21523782588),chromosome_gene_3623(-1.6457165318)
GO:0009991	response to extracellular stimulus	biological process	1/119	0.86768	1	chromosome_gene_3828(2.76420813014)	chromosome_gene_3828(2.76420813014)
GO:1901605	alpha-amino acid metabolic process	biological process	5/119	0.87279	1	chromosome_gene_0339(-1.14278095559),chromosome_gene_0758(-1.0189581577),chromosome_gene_1647(-1.00493980143),chromosome_gene_1649(-1.04742534619),chromosome_gene_1823(-1.13396917061)	chromosome_gene_0339(-1.14278095559),chromosome_gene_0758(-1.0189581577),chromosome_gene_1647(-1.00493980143),chromosome_gene_1649(-1.04742534619),chromosome_gene_1823(-1.13396917061)
GO:0009161	ribonucleoside monophosphate metabolic process	biological process	2/119	0.87351	1	chromosome_gene_2545(-1.16939516375),chromosome_gene_3675(-1.17598773399)	chromosome_gene_2545(-1.16939516375),chromosome_gene_3675(-1.17598773399)
GO:0009205	purine ribonucleoside triphosphate metabolic process	biological process	1/119	0.87891	1	chromosome_gene_2545(-1.16939516375)	chromosome_gene_2545(-1.16939516375)
GO:0050896	response to stimulus	biological process	18/119	0.88004	1	chromosome_gene_0056(-1.32208413783),chromosome_gene_0177(1.00547513007),chromosome_gene_0416(-1.26067868898),chromosome_gene_0552(-1.1839977338),chromosome_gene_0678(1.7399219375),chromosome_gene_0934(-1.45658450547),chromosome_gene_1657(-1.04332298316),chromosome_gene_1983(-1.41145019107),chromosome_gene_2035(-1.37299572846),chromosome_gene_2102(-1.43232816901),chromosome_gene_2104(-1.335980430…	chromosome_gene_0056(-1.32208413783),chromosome_gene_0177(1.00547513007),chromosome_gene_0416(-1.26067868898),chromosome_gene_0552(-1.1839977338),chromosome_gene_0678(1.7399219375),chromosome_gene_0934(-1.45658450547),chromosome_gene_1657(-1.04332298316),chromosome_gene_1983(-1.41145019107),chromosome_gene_2035(-1.37299572846),chromosome_gene_2102(-1.43232816901),chromosome_gene_2104(-1.335980430…
GO:0044085	cellular component biogenesis	biological process	6/119	0.88007	1	chromosome_gene_0056(-1.32208413783),chromosome_gene_0339(-1.14278095559),chromosome_gene_1395(-1.25513339743),chromosome_gene_1983(-1.41145019107),chromosome_gene_2404(-17.9129828689),chromosome_gene_2410(1.06048465539)	chromosome_gene_0056(-1.32208413783),chromosome_gene_0339(-1.14278095559),chromosome_gene_1395(-1.25513339743),chromosome_gene_1983(-1.41145019107),chromosome_gene_2404(-17.9129828689),chromosome_gene_2410(1.06048465539)
GO:0044260	cellular macromolecule metabolic process	biological process	35/119	0.88119	1	chromosome_gene_0007(1.50086982216),chromosome_gene_0076(-1.00548553908),chromosome_gene_0087(-1.13967229153),chromosome_gene_0130(-1.25901655351),chromosome_gene_0168(-1.0753136183),chromosome_gene_0519(1.01282404036),chromosome_gene_0565(-1.1230583964),chromosome_gene_0678(1.7399219375),chromosome_gene_0837(1.09275296337),chromosome_gene_1823(-1.13396917061),chromosome_gene_1901(-1.12958386045)…	chromosome_gene_0007(1.50086982216),chromosome_gene_0076(-1.00548553908),chromosome_gene_0087(-1.13967229153),chromosome_gene_0130(-1.25901655351),chromosome_gene_0168(-1.0753136183),chromosome_gene_0519(1.01282404036),chromosome_gene_0565(-1.1230583964),chromosome_gene_0678(1.7399219375),chromosome_gene_0837(1.09275296337),chromosome_gene_1823(-1.13396917061),chromosome_gene_1901(-1.12958386045)…
GO:0009119	ribonucleoside metabolic process	biological process	1/119	0.88417	1	chromosome_gene_3870(-1.09515723304)	chromosome_gene_3870(-1.09515723304)
GO:0030001	metal ion transport	biological process	1/119	0.88417	1	chromosome_gene_3544(-1.25668207027)	chromosome_gene_3544(-1.25668207027)
GO:0006351	transcription, DNA-templated	biological process	12/119	0.88493	1	chromosome_gene_0007(1.50086982216),chromosome_gene_0130(-1.25901655351),chromosome_gene_0519(1.01282404036),chromosome_gene_0565(-1.1230583964),chromosome_gene_0837(1.09275296337),chromosome_gene_1823(-1.13396917061),chromosome_gene_2103(-1.4477036882),chromosome_gene_2104(-1.33598043041),chromosome_gene_2404(-17.9129828689),chromosome_gene_2410(1.06048465539),chromosome_gene_2785(-1.08638073384…	chromosome_gene_0007(1.50086982216),chromosome_gene_0130(-1.25901655351),chromosome_gene_0519(1.01282404036),chromosome_gene_0565(-1.1230583964),chromosome_gene_0837(1.09275296337),chromosome_gene_1823(-1.13396917061),chromosome_gene_2103(-1.4477036882),chromosome_gene_2104(-1.33598043041),chromosome_gene_2404(-17.9129828689),chromosome_gene_2410(1.06048465539),chromosome_gene_2785(-1.08638073384…
GO:0097659	nucleic acid-templated transcription	biological process	12/119	0.88493	1	chromosome_gene_0007(1.50086982216),chromosome_gene_0130(-1.25901655351),chromosome_gene_0519(1.01282404036),chromosome_gene_0565(-1.1230583964),chromosome_gene_0837(1.09275296337),chromosome_gene_1823(-1.13396917061),chromosome_gene_2103(-1.4477036882),chromosome_gene_2104(-1.33598043041),chromosome_gene_2404(-17.9129828689),chromosome_gene_2410(1.06048465539),chromosome_gene_2785(-1.08638073384…	chromosome_gene_0007(1.50086982216),chromosome_gene_0130(-1.25901655351),chromosome_gene_0519(1.01282404036),chromosome_gene_0565(-1.1230583964),chromosome_gene_0837(1.09275296337),chromosome_gene_1823(-1.13396917061),chromosome_gene_2103(-1.4477036882),chromosome_gene_2104(-1.33598043041),chromosome_gene_2404(-17.9129828689),chromosome_gene_2410(1.06048465539),chromosome_gene_2785(-1.08638073384…
GO:0009123	nucleoside monophosphate metabolic process	biological process	2/119	0.88617	1	chromosome_gene_2545(-1.16939516375),chromosome_gene_3675(-1.17598773399)	chromosome_gene_2545(-1.16939516375),chromosome_gene_3675(-1.17598773399)
GO:0071840	cellular component organization or biogenesis	biological process	10/119	0.8863	1	chromosome_gene_0056(-1.32208413783),chromosome_gene_0339(-1.14278095559),chromosome_gene_1395(-1.25513339743),chromosome_gene_1983(-1.41145019107),chromosome_gene_2404(-17.9129828689),chromosome_gene_2410(1.06048465539),chromosome_gene_2513(-1.69203972328),chromosome_gene_2518(-2.07180379794),chromosome_gene_2519(-1.52681074794),chromosome_gene_2522(-1.43980281189)	chromosome_gene_0056(-1.32208413783),chromosome_gene_0339(-1.14278095559),chromosome_gene_1395(-1.25513339743),chromosome_gene_1983(-1.41145019107),chromosome_gene_2404(-17.9129828689),chromosome_gene_2410(1.06048465539),chromosome_gene_2513(-1.69203972328),chromosome_gene_2518(-2.07180379794),chromosome_gene_2519(-1.52681074794),chromosome_gene_2522(-1.43980281189)
GO:1901362	organic cyclic compound biosynthetic process	biological process	23/119	0.88752	1	chromosome_gene_0007(1.50086982216),chromosome_gene_0130(-1.25901655351),chromosome_gene_0519(1.01282404036),chromosome_gene_0565(-1.1230583964),chromosome_gene_0837(1.09275296337),chromosome_gene_1823(-1.13396917061),chromosome_gene_1827(-1.01766463115),chromosome_gene_2103(-1.4477036882),chromosome_gene_2104(-1.33598043041),chromosome_gene_2170(-1.14435321028),chromosome_gene_2404(-17.912982868…	chromosome_gene_0007(1.50086982216),chromosome_gene_0130(-1.25901655351),chromosome_gene_0519(1.01282404036),chromosome_gene_0565(-1.1230583964),chromosome_gene_0837(1.09275296337),chromosome_gene_1823(-1.13396917061),chromosome_gene_1827(-1.01766463115),chromosome_gene_2103(-1.4477036882),chromosome_gene_2104(-1.33598043041),chromosome_gene_2170(-1.14435321028),chromosome_gene_2404(-17.912982868…
GO:0051188	cofactor biosynthetic process	biological process	5/119	0.8881	1	chromosome_gene_0565(-1.1230583964),chromosome_gene_2545(-1.16939516375),chromosome_gene_3112(1.60833899418),chromosome_gene_3234(1.63276487764),chromosome_gene_3674(-1.1564450874)	chromosome_gene_0565(-1.1230583964),chromosome_gene_2545(-1.16939516375),chromosome_gene_3112(1.60833899418),chromosome_gene_3234(1.63276487764),chromosome_gene_3674(-1.1564450874)
GO:0009144	purine nucleoside triphosphate metabolic process	biological process	1/119	0.8892	1	chromosome_gene_2545(-1.16939516375)	chromosome_gene_2545(-1.16939516375)
GO:0030030	cell projection organization	biological process	1/119	0.8892	1	chromosome_gene_2410(1.06048465539)	chromosome_gene_2410(1.06048465539)
GO:0048878	chemical homeostasis	biological process	1/119	0.89402	1	chromosome_gene_0815(-1.03010164082)	chromosome_gene_0815(-1.03010164082)
GO:0006796	phosphate-containing compound metabolic process	biological process	8/119	0.89748	1	chromosome_gene_0339(-1.14278095559),chromosome_gene_0565(-1.1230583964),chromosome_gene_1516(-1.02151022869),chromosome_gene_2545(-1.16939516375),chromosome_gene_2907(-1.23280366785),chromosome_gene_3302(-1.04372137743),chromosome_gene_3674(-1.1564450874),chromosome_gene_3675(-1.17598773399)	chromosome_gene_0339(-1.14278095559),chromosome_gene_0565(-1.1230583964),chromosome_gene_1516(-1.02151022869),chromosome_gene_2545(-1.16939516375),chromosome_gene_2907(-1.23280366785),chromosome_gene_3302(-1.04372137743),chromosome_gene_3674(-1.1564450874),chromosome_gene_3675(-1.17598773399)
GO:0009199	ribonucleoside triphosphate metabolic process	biological process	1/119	0.89862	1	chromosome_gene_2545(-1.16939516375)	chromosome_gene_2545(-1.16939516375)
GO:0050794	regulation of cellular process	biological process	14/119	0.90293	1	chromosome_gene_0007(1.50086982216),chromosome_gene_0056(-1.32208413783),chromosome_gene_0130(-1.25901655351),chromosome_gene_0565(-1.1230583964),chromosome_gene_0837(1.09275296337),chromosome_gene_1823(-1.13396917061),chromosome_gene_2103(-1.4477036882),chromosome_gene_2104(-1.33598043041),chromosome_gene_2123(-1.65240897443),chromosome_gene_2404(-17.9129828689),chromosome_gene_2410(1.0604846553…	chromosome_gene_0007(1.50086982216),chromosome_gene_0056(-1.32208413783),chromosome_gene_0130(-1.25901655351),chromosome_gene_0565(-1.1230583964),chromosome_gene_0837(1.09275296337),chromosome_gene_1823(-1.13396917061),chromosome_gene_2103(-1.4477036882),chromosome_gene_2104(-1.33598043041),chromosome_gene_2123(-1.65240897443),chromosome_gene_2404(-17.9129828689),chromosome_gene_2410(1.0604846553…
GO:0009127	purine nucleoside monophosphate biosynthetic process	biological process	1/119	0.90303	1	chromosome_gene_2545(-1.16939516375)	chromosome_gene_2545(-1.16939516375)
GO:0009168	purine ribonucleoside monophosphate biosynthetic process	biological process	1/119	0.90303	1	chromosome_gene_2545(-1.16939516375)	chromosome_gene_2545(-1.16939516375)
GO:0032774	RNA biosynthetic process	biological process	12/119	0.90338	1	chromosome_gene_0007(1.50086982216),chromosome_gene_0130(-1.25901655351),chromosome_gene_0519(1.01282404036),chromosome_gene_0565(-1.1230583964),chromosome_gene_0837(1.09275296337),chromosome_gene_1823(-1.13396917061),chromosome_gene_2103(-1.4477036882),chromosome_gene_2104(-1.33598043041),chromosome_gene_2404(-17.9129828689),chromosome_gene_2410(1.06048465539),chromosome_gene_2785(-1.08638073384…	chromosome_gene_0007(1.50086982216),chromosome_gene_0130(-1.25901655351),chromosome_gene_0519(1.01282404036),chromosome_gene_0565(-1.1230583964),chromosome_gene_0837(1.09275296337),chromosome_gene_1823(-1.13396917061),chromosome_gene_2103(-1.4477036882),chromosome_gene_2104(-1.33598043041),chromosome_gene_2404(-17.9129828689),chromosome_gene_2410(1.06048465539),chromosome_gene_2785(-1.08638073384…
GO:0000160	phosphorelay signal transduction system	biological process	1/119	0.90725	1	chromosome_gene_3554(1.18916977379)	chromosome_gene_3554(1.18916977379)
GO:0045892	negative regulation of transcription, DNA-templated	biological process	1/119	0.90725	1	chromosome_gene_0565(-1.1230583964)	chromosome_gene_0565(-1.1230583964)
GO:1902679	negative regulation of RNA biosynthetic process	biological process	1/119	0.90725	1	chromosome_gene_0565(-1.1230583964)	chromosome_gene_0565(-1.1230583964)
GO:1903507	negative regulation of nucleic acid-templated transcription	biological process	1/119	0.90725	1	chromosome_gene_0565(-1.1230583964)	chromosome_gene_0565(-1.1230583964)
GO:0048519	negative regulation of biological process	biological process	2/119	0.90808	1	chromosome_gene_0565(-1.1230583964),chromosome_gene_1823(-1.13396917061)	chromosome_gene_0565(-1.1230583964),chromosome_gene_1823(-1.13396917061)
GO:0008033	tRNA processing	biological process	1/119	0.91128	1	chromosome_gene_0759(-1.22689850009)	chromosome_gene_0759(-1.22689850009)
GO:0034655	nucleobase-containing compound catabolic process	biological process	1/119	0.91128	1	chromosome_gene_2545(-1.16939516375)	chromosome_gene_2545(-1.16939516375)
GO:0051253	negative regulation of RNA metabolic process	biological process	1/119	0.91128	1	chromosome_gene_0565(-1.1230583964)	chromosome_gene_0565(-1.1230583964)
GO:0022603	regulation of anatomical structure morphogenesis	biological process	1/119	0.91514	1	chromosome_gene_0056(-1.32208413783)	chromosome_gene_0056(-1.32208413783)
GO:0032989	cellular component morphogenesis	biological process	1/119	0.91514	1	chromosome_gene_0056(-1.32208413783)	chromosome_gene_0056(-1.32208413783)
GO:0050793	regulation of developmental process	biological process	1/119	0.91514	1	chromosome_gene_0056(-1.32208413783)	chromosome_gene_0056(-1.32208413783)
GO:0009116	nucleoside metabolic process	biological process	1/119	0.91884	1	chromosome_gene_3870(-1.09515723304)	chromosome_gene_3870(-1.09515723304)
GO:0072527	pyrimidine-containing compound metabolic process	biological process	1/119	0.91884	1	chromosome_gene_2545(-1.16939516375)	chromosome_gene_2545(-1.16939516375)
GO:0009141	nucleoside triphosphate metabolic process	biological process	1/119	0.92576	1	chromosome_gene_2545(-1.16939516375)	chromosome_gene_2545(-1.16939516375)
GO:0045934	negative regulation of nucleobase-containing compound metabolic process	biological process	1/119	0.92576	1	chromosome_gene_0565(-1.1230583964)	chromosome_gene_0565(-1.1230583964)
GO:0009152	purine ribonucleotide biosynthetic process	biological process	1/119	0.93209	1	chromosome_gene_2545(-1.16939516375)	chromosome_gene_2545(-1.16939516375)
GO:0016310	phosphorylation	biological process	1/119	0.93209	1	chromosome_gene_2545(-1.16939516375)	chromosome_gene_2545(-1.16939516375)
GO:0035556	intracellular signal transduction	biological process	1/119	0.93209	1	chromosome_gene_3554(1.18916977379)	chromosome_gene_3554(1.18916977379)
GO:0042493	response to drug	biological process	1/119	0.93209	1	chromosome_gene_1657(-1.04332298316)	chromosome_gene_1657(-1.04332298316)
GO:0006812	cation transport	biological process	2/119	0.93371	1	chromosome_gene_2008(-1.58398274174),chromosome_gene_3544(-1.25668207027)	chromosome_gene_2008(-1.58398274174),chromosome_gene_3544(-1.25668207027)
GO:0019538	protein metabolic process	biological process	8/119	0.93402	1	chromosome_gene_0053(-1.3036839745),chromosome_gene_0076(-1.00548553908),chromosome_gene_0078(-1.4666996191),chromosome_gene_0087(-1.13967229153),chromosome_gene_0168(-1.0753136183),chromosome_gene_2123(-1.65240897443),chromosome_gene_3112(1.60833899418),chromosome_gene_3623(-1.6457165318)	chromosome_gene_0053(-1.3036839745),chromosome_gene_0076(-1.00548553908),chromosome_gene_0078(-1.4666996191),chromosome_gene_0087(-1.13967229153),chromosome_gene_0168(-1.0753136183),chromosome_gene_2123(-1.65240897443),chromosome_gene_3112(1.60833899418),chromosome_gene_3623(-1.6457165318)
GO:0010558	negative regulation of macromolecule biosynthetic process	biological process	1/119	0.93505	1	chromosome_gene_0565(-1.1230583964)	chromosome_gene_0565(-1.1230583964)
GO:2000113	negative regulation of cellular macromolecule biosynthetic process	biological process	1/119	0.93505	1	chromosome_gene_0565(-1.1230583964)	chromosome_gene_0565(-1.1230583964)
GO:0009987	cellular process	biological process	83/119	0.9361	1	chromosome_gene_0007(1.50086982216),chromosome_gene_0008(1.4138466655),chromosome_gene_0009(1.55930354555),chromosome_gene_0010(1.51063738997),chromosome_gene_0020(5.24202774407),chromosome_gene_0056(-1.32208413783),chromosome_gene_0076(-1.00548553908),chromosome_gene_0087(-1.13967229153),chromosome_gene_0130(-1.25901655351),chromosome_gene_0167(-1.0928853725),chromosome_gene_0168(-1.0753136183),…	chromosome_gene_0007(1.50086982216),chromosome_gene_0008(1.4138466655),chromosome_gene_0009(1.55930354555),chromosome_gene_0010(1.51063738997),chromosome_gene_0020(5.24202774407),chromosome_gene_0056(-1.32208413783),chromosome_gene_0076(-1.00548553908),chromosome_gene_0087(-1.13967229153),chromosome_gene_0130(-1.25901655351),chromosome_gene_0167(-1.0928853725),chromosome_gene_0168(-1.0753136183),…
GO:0046677	response to antibiotic	biological process	1/119	0.93789	1	chromosome_gene_1657(-1.04332298316)	chromosome_gene_1657(-1.04332298316)
GO:0072521	purine-containing compound metabolic process	biological process	2/119	0.93841	1	chromosome_gene_2545(-1.16939516375),chromosome_gene_3870(-1.09515723304)	chromosome_gene_2545(-1.16939516375),chromosome_gene_3870(-1.09515723304)
GO:0006164	purine nucleotide biosynthetic process	biological process	1/119	0.9406	1	chromosome_gene_2545(-1.16939516375)	chromosome_gene_2545(-1.16939516375)
GO:0009110	vitamin biosynthetic process	biological process	1/119	0.9406	1	chromosome_gene_2545(-1.16939516375)	chromosome_gene_2545(-1.16939516375)
GO:0010629	negative regulation of gene expression	biological process	1/119	0.9406	1	chromosome_gene_0565(-1.1230583964)	chromosome_gene_0565(-1.1230583964)
GO:0031327	negative regulation of cellular biosynthetic process	biological process	1/119	0.9406	1	chromosome_gene_0565(-1.1230583964)	chromosome_gene_0565(-1.1230583964)
GO:0042364	water-soluble vitamin biosynthetic process	biological process	1/119	0.9406	1	chromosome_gene_2545(-1.16939516375)	chromosome_gene_2545(-1.16939516375)
GO:0051172	negative regulation of nitrogen compound metabolic process	biological process	1/119	0.9406	1	chromosome_gene_0565(-1.1230583964)	chromosome_gene_0565(-1.1230583964)
GO:0044271	cellular nitrogen compound biosynthetic process	biological process	25/119	0.94251	1	chromosome_gene_0007(1.50086982216),chromosome_gene_0130(-1.25901655351),chromosome_gene_0519(1.01282404036),chromosome_gene_0565(-1.1230583964),chromosome_gene_0837(1.09275296337),chromosome_gene_1823(-1.13396917061),chromosome_gene_1827(-1.01766463115),chromosome_gene_2103(-1.4477036882),chromosome_gene_2104(-1.33598043041),chromosome_gene_2123(-1.65240897443),chromosome_gene_2170(-1.1443532102…	chromosome_gene_0007(1.50086982216),chromosome_gene_0130(-1.25901655351),chromosome_gene_0519(1.01282404036),chromosome_gene_0565(-1.1230583964),chromosome_gene_0837(1.09275296337),chromosome_gene_1823(-1.13396917061),chromosome_gene_1827(-1.01766463115),chromosome_gene_2103(-1.4477036882),chromosome_gene_2104(-1.33598043041),chromosome_gene_2123(-1.65240897443),chromosome_gene_2170(-1.1443532102…
GO:0000270	peptidoglycan metabolic process	biological process	1/119	0.94319	1	chromosome_gene_3112(1.60833899418)	chromosome_gene_3112(1.60833899418)
GO:0030203	glycosaminoglycan metabolic process	biological process	1/119	0.94319	1	chromosome_gene_3112(1.60833899418)	chromosome_gene_3112(1.60833899418)
GO:0072330	monocarboxylic acid biosynthetic process	biological process	1/119	0.94319	1	chromosome_gene_2545(-1.16939516375)	chromosome_gene_2545(-1.16939516375)
GO:0006520	cellular amino acid metabolic process	biological process	6/119	0.94562	1	chromosome_gene_0010(1.51063738997),chromosome_gene_0339(-1.14278095559),chromosome_gene_0758(-1.0189581577),chromosome_gene_1647(-1.00493980143),chromosome_gene_1649(-1.04742534619),chromosome_gene_1823(-1.13396917061)	chromosome_gene_0010(1.51063738997),chromosome_gene_0339(-1.14278095559),chromosome_gene_0758(-1.0189581577),chromosome_gene_1647(-1.00493980143),chromosome_gene_1649(-1.04742534619),chromosome_gene_1823(-1.13396917061)
GO:0009890	negative regulation of biosynthetic process	biological process	1/119	0.94567	1	chromosome_gene_0565(-1.1230583964)	chromosome_gene_0565(-1.1230583964)
GO:1901657	glycosyl compound metabolic process	biological process	1/119	0.94567	1	chromosome_gene_3870(-1.09515723304)	chromosome_gene_3870(-1.09515723304)
GO:0050789	regulation of biological process	biological process	14/119	0.94644	1	chromosome_gene_0007(1.50086982216),chromosome_gene_0056(-1.32208413783),chromosome_gene_0130(-1.25901655351),chromosome_gene_0565(-1.1230583964),chromosome_gene_0837(1.09275296337),chromosome_gene_1823(-1.13396917061),chromosome_gene_2103(-1.4477036882),chromosome_gene_2104(-1.33598043041),chromosome_gene_2123(-1.65240897443),chromosome_gene_2404(-17.9129828689),chromosome_gene_2410(1.0604846553…	chromosome_gene_0007(1.50086982216),chromosome_gene_0056(-1.32208413783),chromosome_gene_0130(-1.25901655351),chromosome_gene_0565(-1.1230583964),chromosome_gene_0837(1.09275296337),chromosome_gene_1823(-1.13396917061),chromosome_gene_2103(-1.4477036882),chromosome_gene_2104(-1.33598043041),chromosome_gene_2123(-1.65240897443),chromosome_gene_2404(-17.9129828689),chromosome_gene_2410(1.0604846553…
GO:0009126	purine nucleoside monophosphate metabolic process	biological process	1/119	0.94805	1	chromosome_gene_2545(-1.16939516375)	chromosome_gene_2545(-1.16939516375)
GO:0009167	purine ribonucleoside monophosphate metabolic process	biological process	1/119	0.94805	1	chromosome_gene_2545(-1.16939516375)	chromosome_gene_2545(-1.16939516375)
GO:0006766	vitamin metabolic process	biological process	1/119	0.95032	1	chromosome_gene_2545(-1.16939516375)	chromosome_gene_2545(-1.16939516375)
GO:0006767	water-soluble vitamin metabolic process	biological process	1/119	0.95032	1	chromosome_gene_2545(-1.16939516375)	chromosome_gene_2545(-1.16939516375)
GO:0006022	aminoglycan metabolic process	biological process	1/119	0.95249	1	chromosome_gene_3112(1.60833899418)	chromosome_gene_3112(1.60833899418)
GO:0031324	negative regulation of cellular metabolic process	biological process	1/119	0.95249	1	chromosome_gene_0565(-1.1230583964)	chromosome_gene_0565(-1.1230583964)
GO:0010605	negative regulation of macromolecule metabolic process	biological process	1/119	0.95457	1	chromosome_gene_0565(-1.1230583964)	chromosome_gene_0565(-1.1230583964)
GO:0046700	heterocycle catabolic process	biological process	1/119	0.95457	1	chromosome_gene_2545(-1.16939516375)	chromosome_gene_2545(-1.16939516375)
GO:0044270	cellular nitrogen compound catabolic process	biological process	1/119	0.95656	1	chromosome_gene_2545(-1.16939516375)	chromosome_gene_2545(-1.16939516375)
GO:0051301	cell division	biological process	1/119	0.95656	1	chromosome_gene_2404(-17.9129828689)	chromosome_gene_2404(-17.9129828689)
GO:0006974	cellular response to DNA damage stimulus	biological process	3/119	0.95796	1	chromosome_gene_0678(1.7399219375),chromosome_gene_1657(-1.04332298316),chromosome_gene_2035(-1.37299572846)	chromosome_gene_0678(1.7399219375),chromosome_gene_1657(-1.04332298316),chromosome_gene_2035(-1.37299572846)
GO:0006260	DNA replication	biological process	1/119	0.96028	1	chromosome_gene_0678(1.7399219375)	chromosome_gene_0678(1.7399219375)
GO:0019439	aromatic compound catabolic process	biological process	1/119	0.96028	1	chromosome_gene_2545(-1.16939516375)	chromosome_gene_2545(-1.16939516375)
GO:1901361	organic cyclic compound catabolic process	biological process	1/119	0.96202	1	chromosome_gene_2545(-1.16939516375)	chromosome_gene_2545(-1.16939516375)
GO:0042221	response to chemical	biological process	5/119	0.96323	1	chromosome_gene_0177(1.00547513007),chromosome_gene_0934(-1.45658450547),chromosome_gene_1657(-1.04332298316),chromosome_gene_1983(-1.41145019107),chromosome_gene_2395(1.02117940578)	chromosome_gene_0177(1.00547513007),chromosome_gene_0934(-1.45658450547),chromosome_gene_1657(-1.04332298316),chromosome_gene_1983(-1.41145019107),chromosome_gene_2395(1.02117940578)
GO:0007165	signal transduction	biological process	1/119	0.96368	1	chromosome_gene_3554(1.18916977379)	chromosome_gene_3554(1.18916977379)
GO:0009260	ribonucleotide biosynthetic process	biological process	1/119	0.96368	1	chromosome_gene_2545(-1.16939516375)	chromosome_gene_2545(-1.16939516375)
GO:0023052	signaling	biological process	1/119	0.96368	1	chromosome_gene_3554(1.18916977379)	chromosome_gene_3554(1.18916977379)
GO:0034470	ncRNA processing	biological process	1/119	0.96368	1	chromosome_gene_0759(-1.22689850009)	chromosome_gene_0759(-1.22689850009)
GO:0043170	macromolecule metabolic process	biological process	38/119	0.96484	1	chromosome_gene_0007(1.50086982216),chromosome_gene_0053(-1.3036839745),chromosome_gene_0076(-1.00548553908),chromosome_gene_0078(-1.4666996191),chromosome_gene_0087(-1.13967229153),chromosome_gene_0130(-1.25901655351),chromosome_gene_0168(-1.0753136183),chromosome_gene_0519(1.01282404036),chromosome_gene_0565(-1.1230583964),chromosome_gene_0678(1.7399219375),chromosome_gene_0759(-1.22689850009),…	chromosome_gene_0007(1.50086982216),chromosome_gene_0053(-1.3036839745),chromosome_gene_0076(-1.00548553908),chromosome_gene_0078(-1.4666996191),chromosome_gene_0087(-1.13967229153),chromosome_gene_0130(-1.25901655351),chromosome_gene_0168(-1.0753136183),chromosome_gene_0519(1.01282404036),chromosome_gene_0565(-1.1230583964),chromosome_gene_0678(1.7399219375),chromosome_gene_0759(-1.22689850009),…
GO:0007154	cell communication	biological process	2/119	0.96488	1	chromosome_gene_3554(1.18916977379),chromosome_gene_3828(2.76420813014)	chromosome_gene_3554(1.18916977379),chromosome_gene_3828(2.76420813014)
GO:0009892	negative regulation of metabolic process	biological process	1/119	0.96528	1	chromosome_gene_0565(-1.1230583964)	chromosome_gene_0565(-1.1230583964)
GO:0042592	homeostatic process	biological process	1/119	0.96826	1	chromosome_gene_0815(-1.03010164082)	chromosome_gene_0815(-1.03010164082)
GO:0006412	translation	biological process	2/119	0.96985	1	chromosome_gene_2123(-1.65240897443),chromosome_gene_3623(-1.6457165318)	chromosome_gene_2123(-1.65240897443),chromosome_gene_3623(-1.6457165318)
GO:0009150	purine ribonucleotide metabolic process	biological process	1/119	0.97098	1	chromosome_gene_2545(-1.16939516375)	chromosome_gene_2545(-1.16939516375)
GO:0048523	negative regulation of cellular process	biological process	1/119	0.97098	1	chromosome_gene_0565(-1.1230583964)	chromosome_gene_0565(-1.1230583964)
GO:0071702	organic substance transport	biological process	8/119	0.97284	1	chromosome_gene_0019(4.82219094116),chromosome_gene_0355(-1.15256763857),chromosome_gene_1170(-1.55873095915),chromosome_gene_1824(-1.31709956287),chromosome_gene_1860(-1.40873009541),chromosome_gene_2008(-1.58398274174),chromosome_gene_2619(1.04467718707),chromosome_gene_3251(-1.67271803995)	chromosome_gene_0019(4.82219094116),chromosome_gene_0355(-1.15256763857),chromosome_gene_1170(-1.55873095915),chromosome_gene_1824(-1.31709956287),chromosome_gene_1860(-1.40873009541),chromosome_gene_2008(-1.58398274174),chromosome_gene_2619(1.04467718707),chromosome_gene_3251(-1.67271803995)
GO:0043604	amide biosynthetic process	biological process	3/119	0.97659	1	chromosome_gene_2123(-1.65240897443),chromosome_gene_3234(1.63276487764),chromosome_gene_3623(-1.6457165318)	chromosome_gene_2123(-1.65240897443),chromosome_gene_3234(1.63276487764),chromosome_gene_3623(-1.6457165318)
GO:0006163	purine nucleotide metabolic process	biological process	1/119	0.97784	1	chromosome_gene_2545(-1.16939516375)	chromosome_gene_2545(-1.16939516375)
GO:0006396	RNA processing	biological process	1/119	0.97784	1	chromosome_gene_0759(-1.22689850009)	chromosome_gene_0759(-1.22689850009)
GO:0006399	tRNA metabolic process	biological process	1/119	0.97975	1	chromosome_gene_0759(-1.22689850009)	chromosome_gene_0759(-1.22689850009)
GO:0046942	carboxylic acid transport	biological process	1/119	0.98064	1	chromosome_gene_0355(-1.15256763857)	chromosome_gene_0355(-1.15256763857)
GO:0071705	nitrogen compound transport	biological process	4/119	0.98152	1	chromosome_gene_1860(-1.40873009541),chromosome_gene_2008(-1.58398274174),chromosome_gene_2009(-1.78427130894),chromosome_gene_2010(-1.58329753223)	chromosome_gene_1860(-1.40873009541),chromosome_gene_2008(-1.58398274174),chromosome_gene_2009(-1.78427130894),chromosome_gene_2010(-1.58329753223)
GO:0006281	DNA repair	biological process	1/119	0.98231	1	chromosome_gene_0678(1.7399219375)	chromosome_gene_0678(1.7399219375)
GO:0043043	peptide biosynthetic process	biological process	2/119	0.98314	1	chromosome_gene_2123(-1.65240897443),chromosome_gene_3623(-1.6457165318)	chromosome_gene_2123(-1.65240897443),chromosome_gene_3623(-1.6457165318)
GO:0006259	DNA metabolic process	biological process	4/119	0.98435	1	chromosome_gene_0076(-1.00548553908),chromosome_gene_0087(-1.13967229153),chromosome_gene_0678(1.7399219375),plasmid4_gene_0040(-1.20846242907)	chromosome_gene_0076(-1.00548553908),chromosome_gene_0087(-1.13967229153),chromosome_gene_0678(1.7399219375),plasmid4_gene_0040(-1.20846242907)
GO:0006139	nucleobase-containing compound metabolic process	biological process	28/119	0.98645	1	chromosome_gene_0007(1.50086982216),chromosome_gene_0076(-1.00548553908),chromosome_gene_0087(-1.13967229153),chromosome_gene_0130(-1.25901655351),chromosome_gene_0519(1.01282404036),chromosome_gene_0565(-1.1230583964),chromosome_gene_0678(1.7399219375),chromosome_gene_0759(-1.22689850009),chromosome_gene_0837(1.09275296337),chromosome_gene_1823(-1.13396917061),chromosome_gene_1827(-1.01766463115…	chromosome_gene_0007(1.50086982216),chromosome_gene_0076(-1.00548553908),chromosome_gene_0087(-1.13967229153),chromosome_gene_0130(-1.25901655351),chromosome_gene_0519(1.01282404036),chromosome_gene_0565(-1.1230583964),chromosome_gene_0678(1.7399219375),chromosome_gene_0759(-1.22689850009),chromosome_gene_0837(1.09275296337),chromosome_gene_1823(-1.13396917061),chromosome_gene_1827(-1.01766463115…
GO:0009259	ribonucleotide metabolic process	biological process	1/119	0.98651	1	chromosome_gene_2545(-1.16939516375)	chromosome_gene_2545(-1.16939516375)
GO:0015849	organic acid transport	biological process	1/119	0.98651	1	chromosome_gene_0355(-1.15256763857)	chromosome_gene_0355(-1.15256763857)
GO:0006464	cellular protein modification process	biological process	1/119	0.98924	1	chromosome_gene_3112(1.60833899418)	chromosome_gene_3112(1.60833899418)
GO:0033036	macromolecule localization	biological process	1/119	0.98924	1	chromosome_gene_1983(-1.41145019107)	chromosome_gene_1983(-1.41145019107)
GO:0036211	protein modification process	biological process	1/119	0.98924	1	chromosome_gene_3112(1.60833899418)	chromosome_gene_3112(1.60833899418)
GO:0033554	cellular response to stress	biological process	3/119	0.98974	1	chromosome_gene_0678(1.7399219375),chromosome_gene_1657(-1.04332298316),chromosome_gene_2035(-1.37299572846)	chromosome_gene_0678(1.7399219375),chromosome_gene_1657(-1.04332298316),chromosome_gene_2035(-1.37299572846)
GO:0016053	organic acid biosynthetic process	biological process	4/119	0.99092	1	chromosome_gene_1823(-1.13396917061),chromosome_gene_2170(-1.14435321028),chromosome_gene_2545(-1.16939516375),chromosome_gene_3234(1.63276487764)	chromosome_gene_1823(-1.13396917061),chromosome_gene_2170(-1.14435321028),chromosome_gene_2545(-1.16939516375),chromosome_gene_3234(1.63276487764)
GO:0046394	carboxylic acid biosynthetic process	biological process	4/119	0.99092	1	chromosome_gene_1823(-1.13396917061),chromosome_gene_2170(-1.14435321028),chromosome_gene_2545(-1.16939516375),chromosome_gene_3234(1.63276487764)	chromosome_gene_1823(-1.13396917061),chromosome_gene_2170(-1.14435321028),chromosome_gene_2545(-1.16939516375),chromosome_gene_3234(1.63276487764)
GO:0034660	ncRNA metabolic process	biological process	1/119	0.99217	1	chromosome_gene_0759(-1.22689850009)	chromosome_gene_0759(-1.22689850009)
GO:0016070	RNA metabolic process	biological process	13/119	0.99311	1	chromosome_gene_0007(1.50086982216),chromosome_gene_0130(-1.25901655351),chromosome_gene_0519(1.01282404036),chromosome_gene_0565(-1.1230583964),chromosome_gene_0759(-1.22689850009),chromosome_gene_0837(1.09275296337),chromosome_gene_1823(-1.13396917061),chromosome_gene_2103(-1.4477036882),chromosome_gene_2104(-1.33598043041),chromosome_gene_2404(-17.9129828689),chromosome_gene_2410(1.06048465539…	chromosome_gene_0007(1.50086982216),chromosome_gene_0130(-1.25901655351),chromosome_gene_0519(1.01282404036),chromosome_gene_0565(-1.1230583964),chromosome_gene_0759(-1.22689850009),chromosome_gene_0837(1.09275296337),chromosome_gene_1823(-1.13396917061),chromosome_gene_2103(-1.4477036882),chromosome_gene_2104(-1.33598043041),chromosome_gene_2404(-17.9129828689),chromosome_gene_2410(1.06048465539…
GO:0015711	organic anion transport	biological process	1/119	0.99317	1	chromosome_gene_0355(-1.15256763857)	chromosome_gene_0355(-1.15256763857)
GO:0051716	cellular response to stimulus	biological process	5/119	0.99395	1	chromosome_gene_0678(1.7399219375),chromosome_gene_1657(-1.04332298316),chromosome_gene_2035(-1.37299572846),chromosome_gene_3554(1.18916977379),chromosome_gene_3828(2.76420813014)	chromosome_gene_0678(1.7399219375),chromosome_gene_1657(-1.04332298316),chromosome_gene_2035(-1.37299572846),chromosome_gene_3554(1.18916977379),chromosome_gene_3828(2.76420813014)
GO:0010467	gene expression	biological process	16/119	0.994	1	chromosome_gene_0007(1.50086982216),chromosome_gene_0130(-1.25901655351),chromosome_gene_0519(1.01282404036),chromosome_gene_0565(-1.1230583964),chromosome_gene_0759(-1.22689850009),chromosome_gene_0837(1.09275296337),chromosome_gene_1823(-1.13396917061),chromosome_gene_2103(-1.4477036882),chromosome_gene_2104(-1.33598043041),chromosome_gene_2123(-1.65240897443),chromosome_gene_2404(-17.912982868…	chromosome_gene_0007(1.50086982216),chromosome_gene_0130(-1.25901655351),chromosome_gene_0519(1.01282404036),chromosome_gene_0565(-1.1230583964),chromosome_gene_0759(-1.22689850009),chromosome_gene_0837(1.09275296337),chromosome_gene_1823(-1.13396917061),chromosome_gene_2103(-1.4477036882),chromosome_gene_2104(-1.33598043041),chromosome_gene_2123(-1.65240897443),chromosome_gene_2404(-17.912982868…
GO:1901564	organonitrogen compound metabolic process	biological process	23/119	0.99408	1	chromosome_gene_0010(1.51063738997),chromosome_gene_0053(-1.3036839745),chromosome_gene_0076(-1.00548553908),chromosome_gene_0078(-1.4666996191),chromosome_gene_0087(-1.13967229153),chromosome_gene_0168(-1.0753136183),chromosome_gene_0339(-1.14278095559),chromosome_gene_0565(-1.1230583964),chromosome_gene_0758(-1.0189581577),chromosome_gene_1150(-1.57708965695),chromosome_gene_1555(-1.25311100643…	chromosome_gene_0010(1.51063738997),chromosome_gene_0053(-1.3036839745),chromosome_gene_0076(-1.00548553908),chromosome_gene_0078(-1.4666996191),chromosome_gene_0087(-1.13967229153),chromosome_gene_0168(-1.0753136183),chromosome_gene_0339(-1.14278095559),chromosome_gene_0565(-1.1230583964),chromosome_gene_0758(-1.0189581577),chromosome_gene_1150(-1.57708965695),chromosome_gene_1555(-1.25311100643…
GO:1901607	alpha-amino acid biosynthetic process	biological process	1/119	0.99503	1	chromosome_gene_1823(-1.13396917061)	chromosome_gene_1823(-1.13396917061)
GO:0044267	cellular protein metabolic process	biological process	4/119	0.99551	1	chromosome_gene_0168(-1.0753136183),chromosome_gene_2123(-1.65240897443),chromosome_gene_3112(1.60833899418),chromosome_gene_3623(-1.6457165318)	chromosome_gene_0168(-1.0753136183),chromosome_gene_2123(-1.65240897443),chromosome_gene_3112(1.60833899418),chromosome_gene_3623(-1.6457165318)
GO:0006725	cellular aromatic compound metabolic process	biological process	30/119	0.99617	1	chromosome_gene_0007(1.50086982216),chromosome_gene_0076(-1.00548553908),chromosome_gene_0087(-1.13967229153),chromosome_gene_0130(-1.25901655351),chromosome_gene_0519(1.01282404036),chromosome_gene_0565(-1.1230583964),chromosome_gene_0678(1.7399219375),chromosome_gene_0759(-1.22689850009),chromosome_gene_0837(1.09275296337),chromosome_gene_1823(-1.13396917061),chromosome_gene_1827(-1.01766463115…	chromosome_gene_0007(1.50086982216),chromosome_gene_0076(-1.00548553908),chromosome_gene_0087(-1.13967229153),chromosome_gene_0130(-1.25901655351),chromosome_gene_0519(1.01282404036),chromosome_gene_0565(-1.1230583964),chromosome_gene_0678(1.7399219375),chromosome_gene_0759(-1.22689850009),chromosome_gene_0837(1.09275296337),chromosome_gene_1823(-1.13396917061),chromosome_gene_1827(-1.01766463115…
GO:0034641	cellular nitrogen compound metabolic process	biological process	35/119	0.9963	1	chromosome_gene_0007(1.50086982216),chromosome_gene_0076(-1.00548553908),chromosome_gene_0087(-1.13967229153),chromosome_gene_0130(-1.25901655351),chromosome_gene_0339(-1.14278095559),chromosome_gene_0519(1.01282404036),chromosome_gene_0565(-1.1230583964),chromosome_gene_0678(1.7399219375),chromosome_gene_0759(-1.22689850009),chromosome_gene_0837(1.09275296337),chromosome_gene_1555(-1.25311100643…	chromosome_gene_0007(1.50086982216),chromosome_gene_0076(-1.00548553908),chromosome_gene_0087(-1.13967229153),chromosome_gene_0130(-1.25901655351),chromosome_gene_0339(-1.14278095559),chromosome_gene_0519(1.01282404036),chromosome_gene_0565(-1.1230583964),chromosome_gene_0678(1.7399219375),chromosome_gene_0759(-1.22689850009),chromosome_gene_0837(1.09275296337),chromosome_gene_1555(-1.25311100643…
GO:0046483	heterocycle metabolic process	biological process	30/119	0.9966	1	chromosome_gene_0007(1.50086982216),chromosome_gene_0076(-1.00548553908),chromosome_gene_0087(-1.13967229153),chromosome_gene_0130(-1.25901655351),chromosome_gene_0519(1.01282404036),chromosome_gene_0565(-1.1230583964),chromosome_gene_0678(1.7399219375),chromosome_gene_0759(-1.22689850009),chromosome_gene_0837(1.09275296337),chromosome_gene_1823(-1.13396917061),chromosome_gene_1827(-1.01766463115…	chromosome_gene_0007(1.50086982216),chromosome_gene_0076(-1.00548553908),chromosome_gene_0087(-1.13967229153),chromosome_gene_0130(-1.25901655351),chromosome_gene_0519(1.01282404036),chromosome_gene_0565(-1.1230583964),chromosome_gene_0678(1.7399219375),chromosome_gene_0759(-1.22689850009),chromosome_gene_0837(1.09275296337),chromosome_gene_1823(-1.13396917061),chromosome_gene_1827(-1.01766463115…
GO:0008652	cellular amino acid biosynthetic process	biological process	1/119	0.99782	1	chromosome_gene_1823(-1.13396917061)	chromosome_gene_1823(-1.13396917061)
GO:1901360	organic cyclic compound metabolic process	biological process	30/119	0.99809	1	chromosome_gene_0007(1.50086982216),chromosome_gene_0076(-1.00548553908),chromosome_gene_0087(-1.13967229153),chromosome_gene_0130(-1.25901655351),chromosome_gene_0519(1.01282404036),chromosome_gene_0565(-1.1230583964),chromosome_gene_0678(1.7399219375),chromosome_gene_0759(-1.22689850009),chromosome_gene_0837(1.09275296337),chromosome_gene_1823(-1.13396917061),chromosome_gene_1827(-1.01766463115…	chromosome_gene_0007(1.50086982216),chromosome_gene_0076(-1.00548553908),chromosome_gene_0087(-1.13967229153),chromosome_gene_0130(-1.25901655351),chromosome_gene_0519(1.01282404036),chromosome_gene_0565(-1.1230583964),chromosome_gene_0678(1.7399219375),chromosome_gene_0759(-1.22689850009),chromosome_gene_0837(1.09275296337),chromosome_gene_1823(-1.13396917061),chromosome_gene_1827(-1.01766463115…
GO:0090304	nucleic acid metabolic process	biological process	17/119	0.99895	1	chromosome_gene_0007(1.50086982216),chromosome_gene_0076(-1.00548553908),chromosome_gene_0087(-1.13967229153),chromosome_gene_0130(-1.25901655351),chromosome_gene_0519(1.01282404036),chromosome_gene_0565(-1.1230583964),chromosome_gene_0678(1.7399219375),chromosome_gene_0759(-1.22689850009),chromosome_gene_0837(1.09275296337),chromosome_gene_1823(-1.13396917061),chromosome_gene_2103(-1.4477036882)…	chromosome_gene_0007(1.50086982216),chromosome_gene_0076(-1.00548553908),chromosome_gene_0087(-1.13967229153),chromosome_gene_0130(-1.25901655351),chromosome_gene_0519(1.01282404036),chromosome_gene_0565(-1.1230583964),chromosome_gene_0678(1.7399219375),chromosome_gene_0759(-1.22689850009),chromosome_gene_0837(1.09275296337),chromosome_gene_1823(-1.13396917061),chromosome_gene_2103(-1.4477036882)…
GO:0044283	small molecule biosynthetic process	biological process	5/119	0.99916	1	chromosome_gene_1823(-1.13396917061),chromosome_gene_2170(-1.14435321028),chromosome_gene_2545(-1.16939516375),chromosome_gene_3234(1.63276487764),chromosome_gene_3870(-1.09515723304)	chromosome_gene_1823(-1.13396917061),chromosome_gene_2170(-1.14435321028),chromosome_gene_2545(-1.16939516375),chromosome_gene_3234(1.63276487764),chromosome_gene_3870(-1.09515723304)
GO:0043412	macromolecule modification	biological process	1/119	0.99957	1	chromosome_gene_3112(1.60833899418)	chromosome_gene_3112(1.60833899418)
GO:1901566	organonitrogen compound biosynthetic process	biological process	10/119	0.9996	1	chromosome_gene_0565(-1.1230583964),chromosome_gene_1150(-1.57708965695),chromosome_gene_1823(-1.13396917061),chromosome_gene_2123(-1.65240897443),chromosome_gene_2545(-1.16939516375),chromosome_gene_3112(1.60833899418),chromosome_gene_3234(1.63276487764),chromosome_gene_3623(-1.6457165318),chromosome_gene_3674(-1.1564450874),chromosome_gene_3870(-1.09515723304)	chromosome_gene_0565(-1.1230583964),chromosome_gene_1150(-1.57708965695),chromosome_gene_1823(-1.13396917061),chromosome_gene_2123(-1.65240897443),chromosome_gene_2545(-1.16939516375),chromosome_gene_3112(1.60833899418),chromosome_gene_3234(1.63276487764),chromosome_gene_3623(-1.6457165318),chromosome_gene_3674(-1.1564450874),chromosome_gene_3870(-1.09515723304)
GO:0006807	nitrogen compound metabolic process	biological process	43/119	0.99985	1	chromosome_gene_0007(1.50086982216),chromosome_gene_0010(1.51063738997),chromosome_gene_0053(-1.3036839745),chromosome_gene_0076(-1.00548553908),chromosome_gene_0078(-1.4666996191),chromosome_gene_0087(-1.13967229153),chromosome_gene_0130(-1.25901655351),chromosome_gene_0168(-1.0753136183),chromosome_gene_0339(-1.14278095559),chromosome_gene_0519(1.01282404036),chromosome_gene_0565(-1.1230583964)…	chromosome_gene_0007(1.50086982216),chromosome_gene_0010(1.51063738997),chromosome_gene_0053(-1.3036839745),chromosome_gene_0076(-1.00548553908),chromosome_gene_0078(-1.4666996191),chromosome_gene_0087(-1.13967229153),chromosome_gene_0130(-1.25901655351),chromosome_gene_0168(-1.0753136183),chromosome_gene_0339(-1.14278095559),chromosome_gene_0519(1.01282404036),chromosome_gene_0565(-1.1230583964)…
GO:0008150	biological_process	biological process	119/119	1	1	chromosome_gene_0007(1.50086982216),chromosome_gene_0008(1.4138466655),chromosome_gene_0009(1.55930354555),chromosome_gene_0010(1.51063738997),chromosome_gene_0011(2.11332371125),chromosome_gene_0012(1.56971188259),chromosome_gene_0016(-1.44285771784),chromosome_gene_0017(-1.32760975589),chromosome_gene_0019(4.82219094116),chromosome_gene_0020(5.24202774407),chromosome_gene_0030(-1.36720897419),c…	chromosome_gene_0007(1.50086982216),chromosome_gene_0008(1.4138466655),chromosome_gene_0009(1.55930354555),chromosome_gene_0010(1.51063738997),chromosome_gene_0011(2.11332371125),chromosome_gene_0012(1.56971188259),chromosome_gene_0016(-1.44285771784),chromosome_gene_0017(-1.32760975589),chromosome_gene_0019(4.82219094116),chromosome_gene_0020(5.24202774407),chromosome_gene_0030(-1.36720897419),c…
GO:0016020	membrane	cellular component	66/108	0.063	1	chromosome_gene_0011(2.11332371125),chromosome_gene_0012(1.56971188259),chromosome_gene_0019(4.82219094116),chromosome_gene_0021(2.52167625599),chromosome_gene_0022(1.15362318911),chromosome_gene_0030(-1.36720897419),chromosome_gene_0031(-1.53207692047),chromosome_gene_0046(-1.24059135643),chromosome_gene_0087(-1.13967229153),chromosome_gene_0177(1.00547513007),chromosome_gene_0311(-1.00647433416…	chromosome_gene_0011(2.11332371125),chromosome_gene_0012(1.56971188259),chromosome_gene_0019(4.82219094116),chromosome_gene_0021(2.52167625599),chromosome_gene_0022(1.15362318911),chromosome_gene_0030(-1.36720897419),chromosome_gene_0031(-1.53207692047),chromosome_gene_0046(-1.24059135643),chromosome_gene_0087(-1.13967229153),chromosome_gene_0177(1.00547513007),chromosome_gene_0311(-1.00647433416…
GO:0005654	nucleoplasm	cellular component	1/108	0.08725	1	chromosome_gene_0056(-1.32208413783)	chromosome_gene_0056(-1.32208413783)
GO:0005783	endoplasmic reticulum	cellular component	1/108	0.08725	1	chromosome_gene_3548(-1.21523782588)	chromosome_gene_3548(-1.21523782588)
GO:0009420	bacterial-type flagellum filament	cellular component	1/108	0.08725	1	chromosome_gene_2418(1.02432229375)	chromosome_gene_2418(1.02432229375)
GO:0031240	external side of cell outer membrane	cellular component	1/108	0.08725	1	chromosome_gene_0934(-1.45658450547)	chromosome_gene_0934(-1.45658450547)
GO:0031981	nuclear lumen	cellular component	1/108	0.08725	1	chromosome_gene_0056(-1.32208413783)	chromosome_gene_0056(-1.32208413783)
GO:0045203	integral component of cell outer membrane	cellular component	1/108	0.08725	1	chromosome_gene_3588(-1.76993656531)	chromosome_gene_3588(-1.76993656531)
GO:0019867	outer membrane	cellular component	9/108	0.1095	1	chromosome_gene_0528(-1.33306865249),chromosome_gene_0934(-1.45658450547),chromosome_gene_1711(1.17193720184),chromosome_gene_1714(-1.38721955514),chromosome_gene_1805(-1.5720173344),chromosome_gene_1953(-1.3735058815),chromosome_gene_2122(-1.35929462918),chromosome_gene_2525(-2.03416660315),chromosome_gene_3588(-1.76993656531)	chromosome_gene_0528(-1.33306865249),chromosome_gene_0934(-1.45658450547),chromosome_gene_1711(1.17193720184),chromosome_gene_1714(-1.38721955514),chromosome_gene_1805(-1.5720173344),chromosome_gene_1953(-1.3735058815),chromosome_gene_2122(-1.35929462918),chromosome_gene_2525(-2.03416660315),chromosome_gene_3588(-1.76993656531)
GO:0005856	cytoskeleton	cellular component	1/108	0.128	1	chromosome_gene_0056(-1.32208413783)	chromosome_gene_0056(-1.32208413783)
GO:0012505	endomembrane system	cellular component	1/108	0.128	1	chromosome_gene_3548(-1.21523782588)	chromosome_gene_3548(-1.21523782588)
GO:0044428	nuclear part	cellular component	1/108	0.128	1	chromosome_gene_0056(-1.32208413783)	chromosome_gene_0056(-1.32208413783)
GO:1904949	ATPase complex	cellular component	6/108	0.14371	1	chromosome_gene_0167(-1.0928853725),chromosome_gene_0168(-1.0753136183),chromosome_gene_1171(-1.15232653141),chromosome_gene_1861(-1.11268781471),chromosome_gene_3999(-1.49253436205),chromosome_gene_4000(-1.10533854798)	chromosome_gene_0167(-1.0928853725),chromosome_gene_0168(-1.0753136183),chromosome_gene_1171(-1.15232653141),chromosome_gene_1861(-1.11268781471),chromosome_gene_3999(-1.49253436205),chromosome_gene_4000(-1.10533854798)
GO:0005634	nucleus	cellular component	2/108	0.15781	1	chromosome_gene_0056(-1.32208413783),chromosome_gene_0075(-1.16738982688)	chromosome_gene_0056(-1.32208413783),chromosome_gene_0075(-1.16738982688)
GO:0044445	cytosolic part	cellular component	2/108	0.15781	1	chromosome_gene_0167(-1.0928853725),chromosome_gene_0168(-1.0753136183)	chromosome_gene_0167(-1.0928853725),chromosome_gene_0168(-1.0753136183)
GO:0043227	membrane-bounded organelle	cellular component	5/108	0.16146	1	chromosome_gene_0056(-1.32208413783),chromosome_gene_0075(-1.16738982688),chromosome_gene_0339(-1.14278095559),chromosome_gene_0909(-1.2559181961),chromosome_gene_3548(-1.21523782588)	chromosome_gene_0056(-1.32208413783),chromosome_gene_0075(-1.16738982688),chromosome_gene_0339(-1.14278095559),chromosome_gene_0909(-1.2559181961),chromosome_gene_3548(-1.21523782588)
GO:0071944	cell periphery	cellular component	53/108	0.18617	1	chromosome_gene_0011(2.11332371125),chromosome_gene_0012(1.56971188259),chromosome_gene_0019(4.82219094116),chromosome_gene_0021(2.52167625599),chromosome_gene_0022(1.15362318911),chromosome_gene_0030(-1.36720897419),chromosome_gene_0311(-1.00647433416),chromosome_gene_0340(-1.06625108184),chromosome_gene_0355(-1.15256763857),chromosome_gene_0432(-1.24522830032),chromosome_gene_0552(-1.1839977338…	chromosome_gene_0011(2.11332371125),chromosome_gene_0012(1.56971188259),chromosome_gene_0019(4.82219094116),chromosome_gene_0021(2.52167625599),chromosome_gene_0022(1.15362318911),chromosome_gene_0030(-1.36720897419),chromosome_gene_0311(-1.00647433416),chromosome_gene_0340(-1.06625108184),chromosome_gene_0355(-1.15256763857),chromosome_gene_0432(-1.24522830032),chromosome_gene_0552(-1.1839977338…
GO:0005615	extracellular space	cellular component	1/108	0.20417	1	chromosome_gene_0909(-1.2559181961)	chromosome_gene_0909(-1.2559181961)
GO:0031230	intrinsic component of cell outer membrane	cellular component	1/108	0.20417	1	chromosome_gene_3588(-1.76993656531)	chromosome_gene_3588(-1.76993656531)
GO:0031982	vesicle	cellular component	1/108	0.20417	1	chromosome_gene_0909(-1.2559181961)	chromosome_gene_0909(-1.2559181961)
GO:0043230	extracellular organelle	cellular component	1/108	0.20417	1	chromosome_gene_0909(-1.2559181961)	chromosome_gene_0909(-1.2559181961)
GO:0044421	extracellular region part	cellular component	1/108	0.20417	1	chromosome_gene_0909(-1.2559181961)	chromosome_gene_0909(-1.2559181961)
GO:0070062	extracellular exosome	cellular component	1/108	0.20417	1	chromosome_gene_0909(-1.2559181961)	chromosome_gene_0909(-1.2559181961)
GO:1903561	extracellular vesicle	cellular component	1/108	0.20417	1	chromosome_gene_0909(-1.2559181961)	chromosome_gene_0909(-1.2559181961)
GO:0005886	plasma membrane	cellular component	48/108	0.22878	1	chromosome_gene_0011(2.11332371125),chromosome_gene_0012(1.56971188259),chromosome_gene_0019(4.82219094116),chromosome_gene_0021(2.52167625599),chromosome_gene_0022(1.15362318911),chromosome_gene_0030(-1.36720897419),chromosome_gene_0311(-1.00647433416),chromosome_gene_0340(-1.06625108184),chromosome_gene_0355(-1.15256763857),chromosome_gene_0432(-1.24522830032),chromosome_gene_0552(-1.1839977338…	chromosome_gene_0011(2.11332371125),chromosome_gene_0012(1.56971188259),chromosome_gene_0019(4.82219094116),chromosome_gene_0021(2.52167625599),chromosome_gene_0022(1.15362318911),chromosome_gene_0030(-1.36720897419),chromosome_gene_0311(-1.00647433416),chromosome_gene_0340(-1.06625108184),chromosome_gene_0355(-1.15256763857),chromosome_gene_0432(-1.24522830032),chromosome_gene_0552(-1.1839977338…
GO:0031974	membrane-enclosed lumen	cellular component	1/108	0.23975	1	chromosome_gene_0056(-1.32208413783)	chromosome_gene_0056(-1.32208413783)
GO:0043233	organelle lumen	cellular component	1/108	0.23975	1	chromosome_gene_0056(-1.32208413783)	chromosome_gene_0056(-1.32208413783)
GO:0070013	intracellular organelle lumen	cellular component	1/108	0.23975	1	chromosome_gene_0056(-1.32208413783)	chromosome_gene_0056(-1.32208413783)
GO:0043231	intracellular membrane-bounded organelle	cellular component	4/108	0.27801	1	chromosome_gene_0056(-1.32208413783),chromosome_gene_0075(-1.16738982688),chromosome_gene_0339(-1.14278095559),chromosome_gene_3548(-1.21523782588)	chromosome_gene_0056(-1.32208413783),chromosome_gene_0075(-1.16738982688),chromosome_gene_0339(-1.14278095559),chromosome_gene_3548(-1.21523782588)
GO:0009279	cell outer membrane	cellular component	6/108	0.28609	1	chromosome_gene_0934(-1.45658450547),chromosome_gene_1711(1.17193720184),chromosome_gene_1714(-1.38721955514),chromosome_gene_1805(-1.5720173344),chromosome_gene_2525(-2.03416660315),chromosome_gene_3588(-1.76993656531)	chromosome_gene_0934(-1.45658450547),chromosome_gene_1711(1.17193720184),chromosome_gene_1714(-1.38721955514),chromosome_gene_1805(-1.5720173344),chromosome_gene_2525(-2.03416660315),chromosome_gene_3588(-1.76993656531)
GO:0044462	external encapsulating structure part	cellular component	6/108	0.28609	1	chromosome_gene_0934(-1.45658450547),chromosome_gene_1711(1.17193720184),chromosome_gene_1714(-1.38721955514),chromosome_gene_1805(-1.5720173344),chromosome_gene_2525(-2.03416660315),chromosome_gene_3588(-1.76993656531)	chromosome_gene_0934(-1.45658450547),chromosome_gene_1711(1.17193720184),chromosome_gene_1714(-1.38721955514),chromosome_gene_1805(-1.5720173344),chromosome_gene_2525(-2.03416660315),chromosome_gene_3588(-1.76993656531)
GO:0042597	periplasmic space	cellular component	10/108	0.29088	1	chromosome_gene_0552(-1.1839977338),chromosome_gene_1356(-1.03907468935),chromosome_gene_1413(-1.18669321482),chromosome_gene_1651(-1.0856410332),chromosome_gene_1714(-1.38721955514),chromosome_gene_1860(-1.40873009541),chromosome_gene_2009(-1.78427130894),chromosome_gene_3759(-1.31321087779),chromosome_gene_3870(-1.09515723304),chromosome_gene_3999(-1.49253436205)	chromosome_gene_0552(-1.1839977338),chromosome_gene_1356(-1.03907468935),chromosome_gene_1413(-1.18669321482),chromosome_gene_1651(-1.0856410332),chromosome_gene_1714(-1.38721955514),chromosome_gene_1860(-1.40873009541),chromosome_gene_2009(-1.78427130894),chromosome_gene_3759(-1.31321087779),chromosome_gene_3870(-1.09515723304),chromosome_gene_3999(-1.49253436205)
GO:0030313	cell envelope	cellular component	10/108	0.32687	1	chromosome_gene_0552(-1.1839977338),chromosome_gene_0934(-1.45658450547),chromosome_gene_1356(-1.03907468935),chromosome_gene_1651(-1.0856410332),chromosome_gene_1711(1.17193720184),chromosome_gene_1714(-1.38721955514),chromosome_gene_1805(-1.5720173344),chromosome_gene_1860(-1.40873009541),chromosome_gene_2525(-2.03416660315),chromosome_gene_3588(-1.76993656531)	chromosome_gene_0552(-1.1839977338),chromosome_gene_0934(-1.45658450547),chromosome_gene_1356(-1.03907468935),chromosome_gene_1651(-1.0856410332),chromosome_gene_1711(1.17193720184),chromosome_gene_1714(-1.38721955514),chromosome_gene_1805(-1.5720173344),chromosome_gene_1860(-1.40873009541),chromosome_gene_2525(-2.03416660315),chromosome_gene_3588(-1.76993656531)
GO:0030312	external encapsulating structure	cellular component	6/108	0.37491	1	chromosome_gene_0934(-1.45658450547),chromosome_gene_1711(1.17193720184),chromosome_gene_1714(-1.38721955514),chromosome_gene_1805(-1.5720173344),chromosome_gene_2525(-2.03416660315),chromosome_gene_3588(-1.76993656531)	chromosome_gene_0934(-1.45658450547),chromosome_gene_1711(1.17193720184),chromosome_gene_1714(-1.38721955514),chromosome_gene_1805(-1.5720173344),chromosome_gene_2525(-2.03416660315),chromosome_gene_3588(-1.76993656531)
GO:0061695	transferase complex, transferring phosphorus-containing groups	cellular component	1/108	0.39532	1	chromosome_gene_3536(-1.47160834745)	chromosome_gene_3536(-1.47160834745)
GO:0031975	envelope	cellular component	10/108	0.40124	1	chromosome_gene_0552(-1.1839977338),chromosome_gene_0934(-1.45658450547),chromosome_gene_1356(-1.03907468935),chromosome_gene_1651(-1.0856410332),chromosome_gene_1711(1.17193720184),chromosome_gene_1714(-1.38721955514),chromosome_gene_1805(-1.5720173344),chromosome_gene_1860(-1.40873009541),chromosome_gene_2525(-2.03416660315),chromosome_gene_3588(-1.76993656531)	chromosome_gene_0552(-1.1839977338),chromosome_gene_0934(-1.45658450547),chromosome_gene_1356(-1.03907468935),chromosome_gene_1651(-1.0856410332),chromosome_gene_1711(1.17193720184),chromosome_gene_1714(-1.38721955514),chromosome_gene_1805(-1.5720173344),chromosome_gene_1860(-1.40873009541),chromosome_gene_2525(-2.03416660315),chromosome_gene_3588(-1.76993656531)
GO:0043190	ATP-binding cassette (ABC) transporter complex	cellular component	4/108	0.46288	1	chromosome_gene_1171(-1.15232653141),chromosome_gene_1861(-1.11268781471),chromosome_gene_3999(-1.49253436205),chromosome_gene_4000(-1.10533854798)	chromosome_gene_1171(-1.15232653141),chromosome_gene_1861(-1.11268781471),chromosome_gene_3999(-1.49253436205),chromosome_gene_4000(-1.10533854798)
GO:0098533	ATPase dependent transmembrane transport complex	cellular component	4/108	0.46288	1	chromosome_gene_1171(-1.15232653141),chromosome_gene_1861(-1.11268781471),chromosome_gene_3999(-1.49253436205),chromosome_gene_4000(-1.10533854798)	chromosome_gene_1171(-1.15232653141),chromosome_gene_1861(-1.11268781471),chromosome_gene_3999(-1.49253436205),chromosome_gene_4000(-1.10533854798)
GO:0030288	outer membrane-bounded periplasmic space	cellular component	4/108	0.49269	1	chromosome_gene_0552(-1.1839977338),chromosome_gene_1356(-1.03907468935),chromosome_gene_1651(-1.0856410332),chromosome_gene_1860(-1.40873009541)	chromosome_gene_0552(-1.1839977338),chromosome_gene_1356(-1.03907468935),chromosome_gene_1651(-1.0856410332),chromosome_gene_1860(-1.40873009541)
GO:1902495	transmembrane transporter complex	cellular component	4/108	0.49269	1	chromosome_gene_1171(-1.15232653141),chromosome_gene_1861(-1.11268781471),chromosome_gene_3999(-1.49253436205),chromosome_gene_4000(-1.10533854798)	chromosome_gene_1171(-1.15232653141),chromosome_gene_1861(-1.11268781471),chromosome_gene_3999(-1.49253436205),chromosome_gene_4000(-1.10533854798)
GO:1990351	transporter complex	cellular component	4/108	0.49269	1	chromosome_gene_1171(-1.15232653141),chromosome_gene_1861(-1.11268781471),chromosome_gene_3999(-1.49253436205),chromosome_gene_4000(-1.10533854798)	chromosome_gene_1171(-1.15232653141),chromosome_gene_1861(-1.11268781471),chromosome_gene_3999(-1.49253436205),chromosome_gene_4000(-1.10533854798)
GO:0016021	integral component of membrane	cellular component	48/108	0.49575	1	chromosome_gene_0011(2.11332371125),chromosome_gene_0012(1.56971188259),chromosome_gene_0019(4.82219094116),chromosome_gene_0021(2.52167625599),chromosome_gene_0022(1.15362318911),chromosome_gene_0030(-1.36720897419),chromosome_gene_0031(-1.53207692047),chromosome_gene_0046(-1.24059135643),chromosome_gene_0087(-1.13967229153),chromosome_gene_0311(-1.00647433416),chromosome_gene_0340(-1.0662510818…	chromosome_gene_0011(2.11332371125),chromosome_gene_0012(1.56971188259),chromosome_gene_0019(4.82219094116),chromosome_gene_0021(2.52167625599),chromosome_gene_0022(1.15362318911),chromosome_gene_0030(-1.36720897419),chromosome_gene_0031(-1.53207692047),chromosome_gene_0046(-1.24059135643),chromosome_gene_0087(-1.13967229153),chromosome_gene_0311(-1.00647433416),chromosome_gene_0340(-1.0662510818…
GO:0031224	intrinsic component of membrane	cellular component	48/108	0.53107	1	chromosome_gene_0011(2.11332371125),chromosome_gene_0012(1.56971188259),chromosome_gene_0019(4.82219094116),chromosome_gene_0021(2.52167625599),chromosome_gene_0022(1.15362318911),chromosome_gene_0030(-1.36720897419),chromosome_gene_0031(-1.53207692047),chromosome_gene_0046(-1.24059135643),chromosome_gene_0087(-1.13967229153),chromosome_gene_0311(-1.00647433416),chromosome_gene_0340(-1.0662510818…	chromosome_gene_0011(2.11332371125),chromosome_gene_0012(1.56971188259),chromosome_gene_0019(4.82219094116),chromosome_gene_0021(2.52167625599),chromosome_gene_0022(1.15362318911),chromosome_gene_0030(-1.36720897419),chromosome_gene_0031(-1.53207692047),chromosome_gene_0046(-1.24059135643),chromosome_gene_0087(-1.13967229153),chromosome_gene_0311(-1.00647433416),chromosome_gene_0340(-1.0662510818…
GO:0044425	membrane part	cellular component	49/108	0.53679	1	chromosome_gene_0011(2.11332371125),chromosome_gene_0012(1.56971188259),chromosome_gene_0019(4.82219094116),chromosome_gene_0021(2.52167625599),chromosome_gene_0022(1.15362318911),chromosome_gene_0030(-1.36720897419),chromosome_gene_0031(-1.53207692047),chromosome_gene_0046(-1.24059135643),chromosome_gene_0087(-1.13967229153),chromosome_gene_0311(-1.00647433416),chromosome_gene_0340(-1.0662510818…	chromosome_gene_0011(2.11332371125),chromosome_gene_0012(1.56971188259),chromosome_gene_0019(4.82219094116),chromosome_gene_0021(2.52167625599),chromosome_gene_0022(1.15362318911),chromosome_gene_0030(-1.36720897419),chromosome_gene_0031(-1.53207692047),chromosome_gene_0046(-1.24059135643),chromosome_gene_0087(-1.13967229153),chromosome_gene_0311(-1.00647433416),chromosome_gene_0340(-1.0662510818…
GO:0009986	cell surface	cellular component	1/108	0.54088	1	chromosome_gene_1714(-1.38721955514)	chromosome_gene_1714(-1.38721955514)
GO:0046930	pore complex	cellular component	1/108	0.58121	1	chromosome_gene_2525(-2.03416660315)	chromosome_gene_2525(-2.03416660315)
GO:0098797	plasma membrane protein complex	cellular component	4/108	0.61274	1	chromosome_gene_1171(-1.15232653141),chromosome_gene_1861(-1.11268781471),chromosome_gene_3999(-1.49253436205),chromosome_gene_4000(-1.10533854798)	chromosome_gene_1171(-1.15232653141),chromosome_gene_1861(-1.11268781471),chromosome_gene_3999(-1.49253436205),chromosome_gene_4000(-1.10533854798)
GO:1902494	catalytic complex	cellular component	7/108	0.65822	1	chromosome_gene_0167(-1.0928853725),chromosome_gene_0168(-1.0753136183),chromosome_gene_1171(-1.15232653141),chromosome_gene_1861(-1.11268781471),chromosome_gene_3536(-1.47160834745),chromosome_gene_3999(-1.49253436205),chromosome_gene_4000(-1.10533854798)	chromosome_gene_0167(-1.0928853725),chromosome_gene_0168(-1.0753136183),chromosome_gene_1171(-1.15232653141),chromosome_gene_1861(-1.11268781471),chromosome_gene_3536(-1.47160834745),chromosome_gene_3999(-1.49253436205),chromosome_gene_4000(-1.10533854798)
GO:0044461	bacterial-type flagellum part	cellular component	1/108	0.68232	1	chromosome_gene_2418(1.02432229375)	chromosome_gene_2418(1.02432229375)
GO:0098796	membrane protein complex	cellular component	5/108	0.68676	1	chromosome_gene_1171(-1.15232653141),chromosome_gene_1861(-1.11268781471),chromosome_gene_2525(-2.03416660315),chromosome_gene_3999(-1.49253436205),chromosome_gene_4000(-1.10533854798)	chromosome_gene_1171(-1.15232653141),chromosome_gene_1861(-1.11268781471),chromosome_gene_2525(-2.03416660315),chromosome_gene_3999(-1.49253436205),chromosome_gene_4000(-1.10533854798)
GO:0044463	cell projection part	cellular component	1/108	0.69664	1	chromosome_gene_2418(1.02432229375)	chromosome_gene_2418(1.02432229375)
GO:0009288	bacterial-type flagellum	cellular component	1/108	0.72339	1	chromosome_gene_2418(1.02432229375)	chromosome_gene_2418(1.02432229375)
GO:0043226	organelle	cellular component	7/108	0.72729	1	chromosome_gene_0056(-1.32208413783),chromosome_gene_0075(-1.16738982688),chromosome_gene_0339(-1.14278095559),chromosome_gene_0909(-1.2559181961),chromosome_gene_1983(-1.41145019107),chromosome_gene_2418(1.02432229375),chromosome_gene_3548(-1.21523782588)	chromosome_gene_0056(-1.32208413783),chromosome_gene_0075(-1.16738982688),chromosome_gene_0339(-1.14278095559),chromosome_gene_0909(-1.2559181961),chromosome_gene_1983(-1.41145019107),chromosome_gene_2418(1.02432229375),chromosome_gene_3548(-1.21523782588)
GO:0005739	mitochondrion	cellular component	1/108	0.75919	1	chromosome_gene_0339(-1.14278095559)	chromosome_gene_0339(-1.14278095559)
GO:0098552	side of membrane	cellular component	1/108	0.75919	1	chromosome_gene_0934(-1.45658450547)	chromosome_gene_0934(-1.45658450547)
GO:1990234	transferase complex	cellular component	1/108	0.78046	1	chromosome_gene_3536(-1.47160834745)	chromosome_gene_3536(-1.47160834745)
GO:0005829	cytosol	cellular component	11/108	0.8171	1	chromosome_gene_0130(-1.25901655351),chromosome_gene_0167(-1.0928853725),chromosome_gene_0168(-1.0753136183),chromosome_gene_0934(-1.45658450547),chromosome_gene_1395(-1.25513339743),chromosome_gene_1657(-1.04332298316),chromosome_gene_1901(-1.12958386045),chromosome_gene_2545(-1.16939516375),chromosome_gene_2907(-1.23280366785),chromosome_gene_2908(-1.13628721423),chromosome_gene_3606(-1.5891141…	chromosome_gene_0130(-1.25901655351),chromosome_gene_0167(-1.0928853725),chromosome_gene_0168(-1.0753136183),chromosome_gene_0934(-1.45658450547),chromosome_gene_1395(-1.25513339743),chromosome_gene_1657(-1.04332298316),chromosome_gene_1901(-1.12958386045),chromosome_gene_2545(-1.16939516375),chromosome_gene_2907(-1.23280366785),chromosome_gene_2908(-1.13628721423),chromosome_gene_3606(-1.5891141…
GO:0043229	intracellular organelle	cellular component	5/108	0.82122	1	chromosome_gene_0056(-1.32208413783),chromosome_gene_0075(-1.16738982688),chromosome_gene_0339(-1.14278095559),chromosome_gene_1983(-1.41145019107),chromosome_gene_3548(-1.21523782588)	chromosome_gene_0056(-1.32208413783),chromosome_gene_0075(-1.16738982688),chromosome_gene_0339(-1.14278095559),chromosome_gene_1983(-1.41145019107),chromosome_gene_3548(-1.21523782588)
GO:0044444	cytoplasmic part	cellular component	15/108	0.8457	1	chromosome_gene_0056(-1.32208413783),chromosome_gene_0130(-1.25901655351),chromosome_gene_0167(-1.0928853725),chromosome_gene_0168(-1.0753136183),chromosome_gene_0339(-1.14278095559),chromosome_gene_0934(-1.45658450547),chromosome_gene_1395(-1.25513339743),chromosome_gene_1657(-1.04332298316),chromosome_gene_1901(-1.12958386045),chromosome_gene_2123(-1.65240897443),chromosome_gene_2545(-1.1693951…	chromosome_gene_0056(-1.32208413783),chromosome_gene_0130(-1.25901655351),chromosome_gene_0167(-1.0928853725),chromosome_gene_0168(-1.0753136183),chromosome_gene_0339(-1.14278095559),chromosome_gene_0934(-1.45658450547),chromosome_gene_1395(-1.25513339743),chromosome_gene_1657(-1.04332298316),chromosome_gene_1901(-1.12958386045),chromosome_gene_2123(-1.65240897443),chromosome_gene_2545(-1.1693951…
GO:0044422	organelle part	cellular component	2/108	0.87216	1	chromosome_gene_0056(-1.32208413783),chromosome_gene_2418(1.02432229375)	chromosome_gene_0056(-1.32208413783),chromosome_gene_2418(1.02432229375)
GO:0042995	cell projection	cellular component	1/108	0.90031	1	chromosome_gene_2418(1.02432229375)	chromosome_gene_2418(1.02432229375)
GO:0044446	intracellular organelle part	cellular component	1/108	0.90919	1	chromosome_gene_0056(-1.32208413783)	chromosome_gene_0056(-1.32208413783)
GO:0043228	non-membrane-bounded organelle	cellular component	3/108	0.9211	1	chromosome_gene_0056(-1.32208413783),chromosome_gene_1983(-1.41145019107),chromosome_gene_2418(1.02432229375)	chromosome_gene_0056(-1.32208413783),chromosome_gene_1983(-1.41145019107),chromosome_gene_2418(1.02432229375)
GO:0005737	cytoplasm	cellular component	38/108	0.92954	1	chromosome_gene_0016(-1.44285771784),chromosome_gene_0017(-1.32760975589),chromosome_gene_0046(-1.24059135643),chromosome_gene_0053(-1.3036839745),chromosome_gene_0056(-1.32208413783),chromosome_gene_0075(-1.16738982688),chromosome_gene_0130(-1.25901655351),chromosome_gene_0167(-1.0928853725),chromosome_gene_0168(-1.0753136183),chromosome_gene_0339(-1.14278095559),chromosome_gene_0354(-1.33920608…	chromosome_gene_0016(-1.44285771784),chromosome_gene_0017(-1.32760975589),chromosome_gene_0046(-1.24059135643),chromosome_gene_0053(-1.3036839745),chromosome_gene_0056(-1.32208413783),chromosome_gene_0075(-1.16738982688),chromosome_gene_0130(-1.25901655351),chromosome_gene_0167(-1.0928853725),chromosome_gene_0168(-1.0753136183),chromosome_gene_0339(-1.14278095559),chromosome_gene_0354(-1.33920608…
GO:0043232	intracellular non-membrane-bounded organelle	cellular component	2/108	0.93258	1	chromosome_gene_0056(-1.32208413783),chromosome_gene_1983(-1.41145019107)	chromosome_gene_0056(-1.32208413783),chromosome_gene_1983(-1.41145019107)
GO:0032991	protein-containing complex	cellular component	9/108	0.95368	1	chromosome_gene_0167(-1.0928853725),chromosome_gene_0168(-1.0753136183),chromosome_gene_1171(-1.15232653141),chromosome_gene_1861(-1.11268781471),chromosome_gene_2123(-1.65240897443),chromosome_gene_2525(-2.03416660315),chromosome_gene_3536(-1.47160834745),chromosome_gene_3999(-1.49253436205),chromosome_gene_4000(-1.10533854798)	chromosome_gene_0167(-1.0928853725),chromosome_gene_0168(-1.0753136183),chromosome_gene_1171(-1.15232653141),chromosome_gene_1861(-1.11268781471),chromosome_gene_2123(-1.65240897443),chromosome_gene_2525(-2.03416660315),chromosome_gene_3536(-1.47160834745),chromosome_gene_3999(-1.49253436205),chromosome_gene_4000(-1.10533854798)
GO:1990904	ribonucleoprotein complex	cellular component	1/108	0.96091	1	chromosome_gene_2123(-1.65240897443)	chromosome_gene_2123(-1.65240897443)
GO:0044424	intracellular part	cellular component	39/108	0.96724	1	chromosome_gene_0016(-1.44285771784),chromosome_gene_0017(-1.32760975589),chromosome_gene_0046(-1.24059135643),chromosome_gene_0053(-1.3036839745),chromosome_gene_0056(-1.32208413783),chromosome_gene_0075(-1.16738982688),chromosome_gene_0130(-1.25901655351),chromosome_gene_0167(-1.0928853725),chromosome_gene_0168(-1.0753136183),chromosome_gene_0339(-1.14278095559),chromosome_gene_0354(-1.33920608…	chromosome_gene_0016(-1.44285771784),chromosome_gene_0017(-1.32760975589),chromosome_gene_0046(-1.24059135643),chromosome_gene_0053(-1.3036839745),chromosome_gene_0056(-1.32208413783),chromosome_gene_0075(-1.16738982688),chromosome_gene_0130(-1.25901655351),chromosome_gene_0167(-1.0928853725),chromosome_gene_0168(-1.0753136183),chromosome_gene_0339(-1.14278095559),chromosome_gene_0354(-1.33920608…
GO:0044459	plasma membrane part	cellular component	7/108	0.97191	1	chromosome_gene_1171(-1.15232653141),chromosome_gene_1228(1.23301353709),chromosome_gene_1861(-1.11268781471),chromosome_gene_3251(-1.67271803995),chromosome_gene_3544(-1.25668207027),chromosome_gene_3999(-1.49253436205),chromosome_gene_4000(-1.10533854798)	chromosome_gene_1171(-1.15232653141),chromosome_gene_1228(1.23301353709),chromosome_gene_1861(-1.11268781471),chromosome_gene_3251(-1.67271803995),chromosome_gene_3544(-1.25668207027),chromosome_gene_3999(-1.49253436205),chromosome_gene_4000(-1.10533854798)
GO:0005622	intracellular	cellular component	40/108	0.98944	1	chromosome_gene_0016(-1.44285771784),chromosome_gene_0017(-1.32760975589),chromosome_gene_0046(-1.24059135643),chromosome_gene_0053(-1.3036839745),chromosome_gene_0056(-1.32208413783),chromosome_gene_0075(-1.16738982688),chromosome_gene_0130(-1.25901655351),chromosome_gene_0167(-1.0928853725),chromosome_gene_0168(-1.0753136183),chromosome_gene_0177(1.00547513007),chromosome_gene_0339(-1.142780955…	chromosome_gene_0016(-1.44285771784),chromosome_gene_0017(-1.32760975589),chromosome_gene_0046(-1.24059135643),chromosome_gene_0053(-1.3036839745),chromosome_gene_0056(-1.32208413783),chromosome_gene_0075(-1.16738982688),chromosome_gene_0130(-1.25901655351),chromosome_gene_0167(-1.0928853725),chromosome_gene_0168(-1.0753136183),chromosome_gene_0177(1.00547513007),chromosome_gene_0339(-1.142780955…
GO:0044464	cell part	cellular component	94/108	0.99107	1	chromosome_gene_0011(2.11332371125),chromosome_gene_0012(1.56971188259),chromosome_gene_0016(-1.44285771784),chromosome_gene_0017(-1.32760975589),chromosome_gene_0019(4.82219094116),chromosome_gene_0021(2.52167625599),chromosome_gene_0022(1.15362318911),chromosome_gene_0030(-1.36720897419),chromosome_gene_0046(-1.24059135643),chromosome_gene_0053(-1.3036839745),chromosome_gene_0056(-1.32208413783…	chromosome_gene_0011(2.11332371125),chromosome_gene_0012(1.56971188259),chromosome_gene_0016(-1.44285771784),chromosome_gene_0017(-1.32760975589),chromosome_gene_0019(4.82219094116),chromosome_gene_0021(2.52167625599),chromosome_gene_0022(1.15362318911),chromosome_gene_0030(-1.36720897419),chromosome_gene_0046(-1.24059135643),chromosome_gene_0053(-1.3036839745),chromosome_gene_0056(-1.32208413783…
GO:0005887	integral component of plasma membrane	cellular component	3/108	0.99148	1	chromosome_gene_1228(1.23301353709),chromosome_gene_3251(-1.67271803995),chromosome_gene_3544(-1.25668207027)	chromosome_gene_1228(1.23301353709),chromosome_gene_3251(-1.67271803995),chromosome_gene_3544(-1.25668207027)
GO:0005623	cell	cellular component	94/108	0.99421	1	chromosome_gene_0011(2.11332371125),chromosome_gene_0012(1.56971188259),chromosome_gene_0016(-1.44285771784),chromosome_gene_0017(-1.32760975589),chromosome_gene_0019(4.82219094116),chromosome_gene_0021(2.52167625599),chromosome_gene_0022(1.15362318911),chromosome_gene_0030(-1.36720897419),chromosome_gene_0046(-1.24059135643),chromosome_gene_0053(-1.3036839745),chromosome_gene_0056(-1.32208413783…	chromosome_gene_0011(2.11332371125),chromosome_gene_0012(1.56971188259),chromosome_gene_0016(-1.44285771784),chromosome_gene_0017(-1.32760975589),chromosome_gene_0019(4.82219094116),chromosome_gene_0021(2.52167625599),chromosome_gene_0022(1.15362318911),chromosome_gene_0030(-1.36720897419),chromosome_gene_0046(-1.24059135643),chromosome_gene_0053(-1.3036839745),chromosome_gene_0056(-1.32208413783…
GO:0031226	intrinsic component of plasma membrane	cellular component	3/108	0.99447	1	chromosome_gene_1228(1.23301353709),chromosome_gene_3251(-1.67271803995),chromosome_gene_3544(-1.25668207027)	chromosome_gene_1228(1.23301353709),chromosome_gene_3251(-1.67271803995),chromosome_gene_3544(-1.25668207027)
GO:0005575	cellular_component	cellular component	108/108	1	1	chromosome_gene_0011(2.11332371125),chromosome_gene_0012(1.56971188259),chromosome_gene_0016(-1.44285771784),chromosome_gene_0017(-1.32760975589),chromosome_gene_0019(4.82219094116),chromosome_gene_0021(2.52167625599),chromosome_gene_0022(1.15362318911),chromosome_gene_0030(-1.36720897419),chromosome_gene_0031(-1.53207692047),chromosome_gene_0040(-1.58338513168),chromosome_gene_0046(-1.2405913564…	chromosome_gene_0011(2.11332371125),chromosome_gene_0012(1.56971188259),chromosome_gene_0016(-1.44285771784),chromosome_gene_0017(-1.32760975589),chromosome_gene_0019(4.82219094116),chromosome_gene_0021(2.52167625599),chromosome_gene_0022(1.15362318911),chromosome_gene_0030(-1.36720897419),chromosome_gene_0031(-1.53207692047),chromosome_gene_0040(-1.58338513168),chromosome_gene_0046(-1.2405913564…
GO:0004096	catalase activity	molecular function	2/123	0.00544	1	chromosome_gene_1657(-1.04332298316),chromosome_gene_1914(-1.30082672967)	chromosome_gene_1657(-1.04332298316),chromosome_gene_1914(-1.30082672967)
GO:0042301	phosphate ion binding	molecular function	2/123	0.00544	1	chromosome_gene_3999(-1.49253436205),chromosome_gene_4000(-1.10533854798)	chromosome_gene_3999(-1.49253436205),chromosome_gene_4000(-1.10533854798)
GO:0015144	carbohydrate transmembrane transporter activity	molecular function	9/123	0.00752	1	chromosome_gene_0019(4.82219094116),chromosome_gene_0355(-1.15256763857),chromosome_gene_1171(-1.15232653141),chromosome_gene_1824(-1.31709956287),chromosome_gene_2523(-1.61759350496),chromosome_gene_2524(-1.49070176921),chromosome_gene_2525(-2.03416660315),chromosome_gene_2619(1.04467718707),chromosome_gene_3251(-1.67271803995)	chromosome_gene_0019(4.82219094116),chromosome_gene_0355(-1.15256763857),chromosome_gene_1171(-1.15232653141),chromosome_gene_1824(-1.31709956287),chromosome_gene_2523(-1.61759350496),chromosome_gene_2524(-1.49070176921),chromosome_gene_2525(-2.03416660315),chromosome_gene_2619(1.04467718707),chromosome_gene_3251(-1.67271803995)
GO:0016773	phosphotransferase activity, alcohol group as acceptor	molecular function	13/123	0.00994	1	chromosome_gene_0008(1.4138466655),chromosome_gene_0009(1.55930354555),chromosome_gene_0019(4.82219094116),chromosome_gene_0046(-1.24059135643),chromosome_gene_0177(1.00547513007),chromosome_gene_0356(-1.24974871508),chromosome_gene_0492(-1.08307107213),chromosome_gene_0565(-1.1230583964),chromosome_gene_1824(-1.31709956287),chromosome_gene_2523(-1.61759350496),chromosome_gene_2545(-1.16939516375…	chromosome_gene_0008(1.4138466655),chromosome_gene_0009(1.55930354555),chromosome_gene_0019(4.82219094116),chromosome_gene_0046(-1.24059135643),chromosome_gene_0177(1.00547513007),chromosome_gene_0356(-1.24974871508),chromosome_gene_0492(-1.08307107213),chromosome_gene_0565(-1.1230583964),chromosome_gene_1824(-1.31709956287),chromosome_gene_2523(-1.61759350496),chromosome_gene_2545(-1.16939516375…
GO:0046912	transferase activity, transferring acyl groups, acyl groups converted into alkyl on transfer	molecular function	2/123	0.01057	1	chromosome_gene_3606(-1.58911414399),chromosome_gene_3607(-1.53072648845)	chromosome_gene_3606(-1.58911414399),chromosome_gene_3607(-1.53072648845)
GO:0019200	carbohydrate kinase activity	molecular function	4/123	0.01136	1	chromosome_gene_0008(1.4138466655),chromosome_gene_0009(1.55930354555),chromosome_gene_0356(-1.24974871508),chromosome_gene_3837(1.05588165774)	chromosome_gene_0008(1.4138466655),chromosome_gene_0009(1.55930354555),chromosome_gene_0356(-1.24974871508),chromosome_gene_3837(1.05588165774)
GO:0019172	glyoxalase III activity	molecular function	2/123	0.01712	1	chromosome_gene_0416(-1.26067868898),chromosome_gene_1287(-1.34831299982)	chromosome_gene_0416(-1.26067868898),chromosome_gene_1287(-1.34831299982)
GO:0016833	oxo-acid-lyase activity	molecular function	3/123	0.02948	1	chromosome_gene_0354(-1.33920608632),chromosome_gene_3606(-1.58911414399),chromosome_gene_3607(-1.53072648845)	chromosome_gene_0354(-1.33920608632),chromosome_gene_3606(-1.58911414399),chromosome_gene_3607(-1.53072648845)
GO:0016684	oxidoreductase activity, acting on peroxide as acceptor	molecular function	4/123	0.03455	1	chromosome_gene_1657(-1.04332298316),chromosome_gene_1914(-1.30082672967),chromosome_gene_2545(-1.16939516375),chromosome_gene_3548(-1.21523782588)	chromosome_gene_1657(-1.04332298316),chromosome_gene_1914(-1.30082672967),chromosome_gene_2545(-1.16939516375),chromosome_gene_3548(-1.21523782588)
GO:0015295	solute:proton symporter activity	molecular function	3/123	0.03469	1	chromosome_gene_0355(-1.15256763857),chromosome_gene_2619(1.04467718707),chromosome_gene_3251(-1.67271803995)	chromosome_gene_0355(-1.15256763857),chromosome_gene_2619(1.04467718707),chromosome_gene_3251(-1.67271803995)
GO:0016614	oxidoreductase activity, acting on CH-OH group of donors	molecular function	8/123	0.03492	1	chromosome_gene_0020(5.24202774407),chromosome_gene_1356(-1.03907468935),chromosome_gene_2065(-1.08432023576),chromosome_gene_2170(-1.14435321028),chromosome_gene_2354(-1.13421660995),chromosome_gene_2515(-2.01065598227),chromosome_gene_3354(-2.15366313559),chromosome_gene_3870(-1.09515723304)	chromosome_gene_0020(5.24202774407),chromosome_gene_1356(-1.03907468935),chromosome_gene_2065(-1.08432023576),chromosome_gene_2170(-1.14435321028),chromosome_gene_2354(-1.13421660995),chromosome_gene_2515(-2.01065598227),chromosome_gene_3354(-2.15366313559),chromosome_gene_3870(-1.09515723304)
GO:0000309	nicotinamide-nucleotide adenylyltransferase activity	molecular function	1/123	0.04337	1	chromosome_gene_0565(-1.1230583964)	chromosome_gene_0565(-1.1230583964)
GO:0004298	threonine-type endopeptidase activity	molecular function	1/123	0.04337	1	chromosome_gene_0168(-1.0753136183)	chromosome_gene_0168(-1.0753136183)
GO:0004371	glycerone kinase activity	molecular function	1/123	0.04337	1	chromosome_gene_0492(-1.08307107213)	chromosome_gene_0492(-1.08307107213)
GO:0004452	isopentenyl-diphosphate delta-isomerase activity	molecular function	1/123	0.04337	1	chromosome_gene_3303(-1.05491414738)	chromosome_gene_3303(-1.05491414738)
GO:0004474	malate synthase activity	molecular function	1/123	0.04337	1	chromosome_gene_3607(-1.53072648845)	chromosome_gene_3607(-1.53072648845)
GO:0004475	mannose-1-phosphate guanylyltransferase activity	molecular function	1/123	0.04337	1	chromosome_gene_2512(-1.66837850891)	chromosome_gene_2512(-1.66837850891)
GO:0004713	protein tyrosine kinase activity	molecular function	1/123	0.04337	1	chromosome_gene_2523(-1.61759350496)	chromosome_gene_2523(-1.61759350496)
GO:0004806	triglyceride lipase activity	molecular function	1/123	0.04337	1	chromosome_gene_1953(-1.3735058815)	chromosome_gene_1953(-1.3735058815)
GO:0008446	GDP-mannose 4,6-dehydratase activity	molecular function	1/123	0.04337	1	chromosome_gene_2516(-2.15181562089)	chromosome_gene_2516(-2.15181562089)
GO:0008674	2-dehydro-3-deoxy-6-phosphogalactonate aldolase activity	molecular function	1/123	0.04337	1	chromosome_gene_0009(1.55930354555)	chromosome_gene_0009(1.55930354555)
GO:0008727	GDP-mannose mannosyl hydrolase activity	molecular function	1/123	0.04337	1	chromosome_gene_2514(-2.00130148411)	chromosome_gene_2514(-2.00130148411)
GO:0008747	N-acetylneuraminate lyase activity	molecular function	1/123	0.04337	1	chromosome_gene_0354(-1.33920608632)	chromosome_gene_0354(-1.33920608632)
GO:0008791	arginine N-succinyltransferase activity	molecular function	1/123	0.04337	1	chromosome_gene_1647(-1.00493980143)	chromosome_gene_1647(-1.00493980143)
GO:0008869	galactonate dehydratase activity	molecular function	1/123	0.04337	1	chromosome_gene_0010(1.51063738997)	chromosome_gene_0010(1.51063738997)
GO:0008905	mannose-phosphate guanylyltransferase activity	molecular function	1/123	0.04337	1	chromosome_gene_2512(-1.66837850891)	chromosome_gene_2512(-1.66837850891)
GO:0008923	lysine decarboxylase activity	molecular function	1/123	0.04337	1	chromosome_gene_0758(-1.0189581577)	chromosome_gene_0758(-1.0189581577)
GO:0009015	N-succinylarginine dihydrolase activity	molecular function	1/123	0.04337	1	chromosome_gene_1649(-1.04742534619)	chromosome_gene_1649(-1.04742534619)
GO:0009384	N-acylmannosamine kinase activity	molecular function	1/123	0.04337	1	chromosome_gene_0356(-1.24974871508)	chromosome_gene_0356(-1.24974871508)
GO:0009679	hexose:proton symporter activity	molecular function	1/123	0.04337	1	chromosome_gene_3251(-1.67271803995)	chromosome_gene_3251(-1.67271803995)
GO:0015123	acetate transmembrane transporter activity	molecular function	1/123	0.04337	1	chromosome_gene_3544(-1.25668207027)	chromosome_gene_3544(-1.25668207027)
GO:0015136	sialic acid transmembrane transporter activity	molecular function	1/123	0.04337	1	chromosome_gene_0355(-1.15256763857)	chromosome_gene_0355(-1.15256763857)
GO:0015517	galactose:proton symporter activity	molecular function	1/123	0.04337	1	chromosome_gene_3251(-1.67271803995)	chromosome_gene_3251(-1.67271803995)
GO:0015538	sialic acid:proton symporter activity	molecular function	1/123	0.04337	1	chromosome_gene_0355(-1.15256763857)	chromosome_gene_0355(-1.15256763857)
GO:0015665	alcohol transmembrane transporter activity	molecular function	1/123	0.04337	1	chromosome_gene_3544(-1.25668207027)	chromosome_gene_3544(-1.25668207027)
GO:0016161	beta-amylase activity	molecular function	1/123	0.04337	1	chromosome_gene_1901(-1.12958386045)	chromosome_gene_1901(-1.12958386045)
GO:0017110	nucleoside-diphosphatase activity	molecular function	1/123	0.04337	1	chromosome_gene_0678(1.7399219375)	chromosome_gene_0678(1.7399219375)
GO:0030272	5-formyltetrahydrofolate cyclo-ligase activity	molecular function	1/123	0.04337	1	chromosome_gene_3234(1.63276487764)	chromosome_gene_3234(1.63276487764)
GO:0031432	titin binding	molecular function	1/123	0.04337	1	chromosome_gene_0056(-1.32208413783)	chromosome_gene_0056(-1.32208413783)
GO:0033942	4-alpha-D-(1->4)-alpha-D-glucanotrehalose trehalohydrolase activity	molecular function	1/123	0.04337	1	plasmid2_gene_0032(-1.09004785366)	plasmid2_gene_0032(-1.09004785366)
GO:0035539	8-oxo-7,8-dihydrodeoxyguanosine triphosphate pyrophosphatase activity	molecular function	1/123	0.04337	1	chromosome_gene_0678(1.7399219375)	chromosome_gene_0678(1.7399219375)
GO:0043879	glycolate transmembrane transporter activity	molecular function	1/123	0.04337	1	chromosome_gene_3544(-1.25668207027)	chromosome_gene_3544(-1.25668207027)
GO:0044715	8-oxo-dGDP phosphatase activity	molecular function	1/123	0.04337	1	chromosome_gene_0678(1.7399219375)	chromosome_gene_0678(1.7399219375)
GO:0044716	8-oxo-GDP phosphatase activity	molecular function	1/123	0.04337	1	chromosome_gene_0678(1.7399219375)	chromosome_gene_0678(1.7399219375)
GO:0047470	(1,4)-alpha-D-glucan 1-alpha-D-glucosylmutase activity	molecular function	1/123	0.04337	1	plasmid2_gene_0033(-1.0111015906)	plasmid2_gene_0033(-1.0111015906)
GO:0047471	maltose alpha-D-glucosyltransferase activity	molecular function	1/123	0.04337	1	chromosome_gene_1901(-1.12958386045)	chromosome_gene_1901(-1.12958386045)
GO:0047949	glutarate-semialdehyde dehydrogenase (NAD+) activity	molecular function	1/123	0.04337	1	chromosome_gene_0339(-1.14278095559)	chromosome_gene_0339(-1.14278095559)
GO:0050262	ribosylnicotinamide kinase activity	molecular function	1/123	0.04337	1	chromosome_gene_0565(-1.1230583964)	chromosome_gene_0565(-1.1230583964)
GO:0050577	GDP-L-fucose synthase activity	molecular function	1/123	0.04337	1	chromosome_gene_2515(-2.01065598227)	chromosome_gene_2515(-2.01065598227)
GO:0052737	pyruvate dehydrogenase (quinone) activity	molecular function	1/123	0.04337	1	chromosome_gene_1395(-1.25513339743)	chromosome_gene_1395(-1.25513339743)
GO:0061693	alpha-D-ribose 1-methylphosphonate 5-triphosphate synthase activity	molecular function	1/123	0.04337	1	chromosome_gene_3536(-1.47160834745)	chromosome_gene_3536(-1.47160834745)
GO:0070003	threonine-type peptidase activity	molecular function	1/123	0.04337	1	chromosome_gene_0168(-1.0753136183)	chromosome_gene_0168(-1.0753136183)
GO:0090483	phosphatidylglycerol-phosphatidylethanolamine phosphatidyltransferase activity	molecular function	1/123	0.04337	1	chromosome_gene_1516(-1.02151022869)	chromosome_gene_1516(-1.02151022869)
GO:0090582	protein-phosphocysteine-D-fructose-phosphotransferase system transporter activity	molecular function	1/123	0.04337	1	chromosome_gene_2619(1.04467718707)	chromosome_gene_2619(1.04467718707)
GO:0016830	carbon-carbon lyase activity	molecular function	6/123	0.04348	1	chromosome_gene_0009(1.55930354555),chromosome_gene_0354(-1.33920608632),chromosome_gene_0758(-1.0189581577),chromosome_gene_2545(-1.16939516375),chromosome_gene_3606(-1.58911414399),chromosome_gene_3607(-1.53072648845)	chromosome_gene_0009(1.55930354555),chromosome_gene_0354(-1.33920608632),chromosome_gene_0758(-1.0189581577),chromosome_gene_2545(-1.16939516375),chromosome_gene_3606(-1.58911414399),chromosome_gene_3607(-1.53072648845)
GO:0016829	lyase activity	molecular function	12/123	0.04363	1	chromosome_gene_0008(1.4138466655),chromosome_gene_0009(1.55930354555),chromosome_gene_0010(1.51063738997),chromosome_gene_0354(-1.33920608632),chromosome_gene_0416(-1.26067868898),chromosome_gene_0758(-1.0189581577),chromosome_gene_1287(-1.34831299982),chromosome_gene_1823(-1.13396917061),chromosome_gene_2516(-2.15181562089),chromosome_gene_2545(-1.16939516375),chromosome_gene_3606(-1.5891141439…	chromosome_gene_0008(1.4138466655),chromosome_gene_0009(1.55930354555),chromosome_gene_0010(1.51063738997),chromosome_gene_0354(-1.33920608632),chromosome_gene_0416(-1.26067868898),chromosome_gene_0758(-1.0189581577),chromosome_gene_1287(-1.34831299982),chromosome_gene_1823(-1.13396917061),chromosome_gene_2516(-2.15181562089),chromosome_gene_2545(-1.16939516375),chromosome_gene_3606(-1.5891141439…
GO:0004803	transposase activity	molecular function	2/123	0.04401	1	chromosome_gene_0076(-1.00548553908),chromosome_gene_0087(-1.13967229153)	chromosome_gene_0076(-1.00548553908),chromosome_gene_0087(-1.13967229153)
GO:0005351	carbohydrate:proton symporter activity	molecular function	2/123	0.04401	1	chromosome_gene_2619(1.04467718707),chromosome_gene_3251(-1.67271803995)	chromosome_gene_2619(1.04467718707),chromosome_gene_3251(-1.67271803995)
GO:0016903	oxidoreductase activity, acting on the aldehyde or oxo group of donors	molecular function	5/123	0.05461	1	chromosome_gene_0339(-1.14278095559),chromosome_gene_1395(-1.25513339743),chromosome_gene_2066(-1.52623609036),chromosome_gene_3827(-1.17564778611),chromosome_gene_3870(-1.09515723304)	chromosome_gene_0339(-1.14278095559),chromosome_gene_1395(-1.25513339743),chromosome_gene_2066(-1.52623609036),chromosome_gene_3827(-1.17564778611),chromosome_gene_3870(-1.09515723304)
GO:0005402	carbohydrate:cation symporter activity	molecular function	2/123	0.05501	1	chromosome_gene_2619(1.04467718707),chromosome_gene_3251(-1.67271803995)	chromosome_gene_2619(1.04467718707),chromosome_gene_3251(-1.67271803995)
GO:0016209	antioxidant activity	molecular function	4/123	0.05722	1	chromosome_gene_1657(-1.04332298316),chromosome_gene_1914(-1.30082672967),chromosome_gene_2545(-1.16939516375),chromosome_gene_3548(-1.21523782588)	chromosome_gene_1657(-1.04332298316),chromosome_gene_1914(-1.30082672967),chromosome_gene_2545(-1.16939516375),chromosome_gene_3548(-1.21523782588)
GO:0004029	aldehyde dehydrogenase (NAD) activity	molecular function	2/123	0.06685	1	chromosome_gene_0339(-1.14278095559),chromosome_gene_2066(-1.52623609036)	chromosome_gene_0339(-1.14278095559),chromosome_gene_2066(-1.52623609036)
GO:0005515	protein binding	molecular function	7/123	0.07308	1	chromosome_gene_0056(-1.32208413783),chromosome_gene_0416(-1.26067868898),chromosome_gene_1395(-1.25513339743),chromosome_gene_1657(-1.04332298316),chromosome_gene_2545(-1.16939516375),chromosome_gene_3536(-1.47160834745),plasmid2_gene_0021(-1.27080017697)	chromosome_gene_0056(-1.32208413783),chromosome_gene_0416(-1.26067868898),chromosome_gene_1395(-1.25513339743),chromosome_gene_1657(-1.04332298316),chromosome_gene_2545(-1.16939516375),chromosome_gene_3536(-1.47160834745),plasmid2_gene_0021(-1.27080017697)
GO:0004601	peroxidase activity	molecular function	3/123	0.07493	1	chromosome_gene_1657(-1.04332298316),chromosome_gene_1914(-1.30082672967),chromosome_gene_3548(-1.21523782588)	chromosome_gene_1657(-1.04332298316),chromosome_gene_1914(-1.30082672967),chromosome_gene_3548(-1.21523782588)
GO:0015293	symporter activity	molecular function	5/123	0.07728	1	chromosome_gene_0355(-1.15256763857),chromosome_gene_2619(1.04467718707),chromosome_gene_3251(-1.67271803995),chromosome_gene_3330(1.07012873312),chromosome_gene_3544(-1.25668207027)	chromosome_gene_0355(-1.15256763857),chromosome_gene_2619(1.04467718707),chromosome_gene_3251(-1.67271803995),chromosome_gene_3330(1.07012873312),chromosome_gene_3544(-1.25668207027)
GO:0016627	oxidoreductase activity, acting on the CH-CH group of donors	molecular function	4/123	0.0799	1	chromosome_gene_0815(-1.03010164082),chromosome_gene_1890(-1.08112926865),chromosome_gene_3112(1.60833899418),chromosome_gene_3306(-1.03818319389)	chromosome_gene_0815(-1.03010164082),chromosome_gene_1890(-1.08112926865),chromosome_gene_3112(1.60833899418),chromosome_gene_3306(-1.03818319389)
GO:0042802	identical protein binding	molecular function	6/123	0.08053	1	chromosome_gene_0416(-1.26067868898),chromosome_gene_1395(-1.25513339743),chromosome_gene_1657(-1.04332298316),chromosome_gene_2545(-1.16939516375),chromosome_gene_3536(-1.47160834745),plasmid2_gene_0021(-1.27080017697)	chromosome_gene_0416(-1.26067868898),chromosome_gene_1395(-1.25513339743),chromosome_gene_1657(-1.04332298316),chromosome_gene_2545(-1.16939516375),chromosome_gene_3536(-1.47160834745),plasmid2_gene_0021(-1.27080017697)
GO:0022884	macromolecule transmembrane transporter activity	molecular function	3/123	0.08303	1	chromosome_gene_2523(-1.61759350496),chromosome_gene_2524(-1.49070176921),chromosome_gene_2525(-2.03416660315)	chromosome_gene_2523(-1.61759350496),chromosome_gene_2524(-1.49070176921),chromosome_gene_2525(-2.03416660315)
GO:0003979	UDP-glucose 6-dehydrogenase activity	molecular function	1/123	0.08488	1	chromosome_gene_2170(-1.14435321028)	chromosome_gene_2170(-1.14435321028)
GO:0003983	UTP:glucose-1-phosphate uridylyltransferase activity	molecular function	1/123	0.08488	1	chromosome_gene_2171(-1.34320667039)	chromosome_gene_2171(-1.34320667039)
GO:0003995	acyl-CoA dehydrogenase activity	molecular function	1/123	0.08488	1	chromosome_gene_0815(-1.03010164082)	chromosome_gene_0815(-1.03010164082)
GO:0004332	fructose-bisphosphate aldolase activity	molecular function	1/123	0.08488	1	chromosome_gene_2545(-1.16939516375)	chromosome_gene_2545(-1.16939516375)
GO:0004556	alpha-amylase activity	molecular function	1/123	0.08488	1	chromosome_gene_1901(-1.12958386045)	chromosome_gene_1901(-1.12958386045)
GO:0004722	protein serine/threonine phosphatase activity	molecular function	1/123	0.08488	1	chromosome_gene_0046(-1.24059135643)	chromosome_gene_0046(-1.24059135643)
GO:0004749	ribose phosphate diphosphokinase activity	molecular function	1/123	0.08488	1	chromosome_gene_3675(-1.17598773399)	chromosome_gene_3675(-1.17598773399)
GO:0004779	sulfate adenylyltransferase activity	molecular function	1/123	0.08488	1	chromosome_gene_3132(-1.05044902269)	chromosome_gene_3132(-1.05044902269)
GO:0004781	sulfate adenylyltransferase (ATP) activity	molecular function	1/123	0.08488	1	chromosome_gene_3132(-1.05044902269)	chromosome_gene_3132(-1.05044902269)
GO:0004802	transketolase activity	molecular function	1/123	0.08488	1	chromosome_gene_2908(-1.13628721423)	chromosome_gene_2908(-1.13628721423)
GO:0004854	xanthine dehydrogenase activity	molecular function	1/123	0.08488	1	chromosome_gene_3870(-1.09515723304)	chromosome_gene_3870(-1.09515723304)
GO:0008413	8-oxo-7,8-dihydroguanosine triphosphate pyrophosphatase activity	molecular function	1/123	0.08488	1	chromosome_gene_0678(1.7399219375)	chromosome_gene_0678(1.7399219375)
GO:0008673	2-dehydro-3-deoxygluconokinase activity	molecular function	1/123	0.08488	1	chromosome_gene_3837(1.05588165774)	chromosome_gene_3837(1.05588165774)
GO:0008768	UDP-sugar diphosphatase activity	molecular function	1/123	0.08488	1	chromosome_gene_0909(-1.2559181961)	chromosome_gene_0909(-1.2559181961)
GO:0009013	succinate-semialdehyde dehydrogenase [NAD(P)+] activity	molecular function	1/123	0.08488	1	chromosome_gene_0339(-1.14278095559)	chromosome_gene_0339(-1.14278095559)
GO:0015609	maltooligosaccharide-importing ATPase activity	molecular function	1/123	0.08488	1	chromosome_gene_1171(-1.15232653141)	chromosome_gene_1171(-1.15232653141)
GO:0016160	amylase activity	molecular function	1/123	0.08488	1	chromosome_gene_1901(-1.12958386045)	chromosome_gene_1901(-1.12958386045)
GO:0016749	N-succinyltransferase activity	molecular function	1/123	0.08488	1	chromosome_gene_1647(-1.00493980143)	chromosome_gene_1647(-1.00493980143)
GO:0050081	maltose-6'-phosphate glucosidase activity	molecular function	1/123	0.08488	1	chromosome_gene_0020(5.24202774407)	chromosome_gene_0020(5.24202774407)
GO:0051748	UTP-monosaccharide-1-phosphate uridylyltransferase activity	molecular function	1/123	0.08488	1	chromosome_gene_2171(-1.34320667039)	chromosome_gene_2171(-1.34320667039)
GO:0051903	S-(hydroxymethyl)glutathione dehydrogenase activity	molecular function	1/123	0.08488	1	chromosome_gene_2354(-1.13421660995)	chromosome_gene_2354(-1.13421660995)
GO:0052890	oxidoreductase activity, acting on the CH-CH group of donors, with a flavin as acceptor	molecular function	1/123	0.08488	1	chromosome_gene_0815(-1.03010164082)	chromosome_gene_0815(-1.03010164082)
GO:0070568	guanylyltransferase activity	molecular function	1/123	0.08488	1	chromosome_gene_2512(-1.66837850891)	chromosome_gene_2512(-1.66837850891)
GO:0070968	pyrroloquinoline quinone binding	molecular function	1/123	0.08488	1	chromosome_gene_1356(-1.03907468935)	chromosome_gene_1356(-1.03907468935)
GO:0016616	oxidoreductase activity, acting on the CH-OH group of donors, NAD or NADP as acceptor	molecular function	6/123	0.08498	1	chromosome_gene_0020(5.24202774407),chromosome_gene_2065(-1.08432023576),chromosome_gene_2170(-1.14435321028),chromosome_gene_2354(-1.13421660995),chromosome_gene_2515(-2.01065598227),chromosome_gene_3354(-2.15366313559)	chromosome_gene_0020(5.24202774407),chromosome_gene_2065(-1.08432023576),chromosome_gene_2170(-1.14435321028),chromosome_gene_2354(-1.13421660995),chromosome_gene_2515(-2.01065598227),chromosome_gene_3354(-2.15366313559)
GO:0015294	solute:cation symporter activity	molecular function	3/123	0.09149	1	chromosome_gene_0355(-1.15256763857),chromosome_gene_2619(1.04467718707),chromosome_gene_3251(-1.67271803995)	chromosome_gene_0355(-1.15256763857),chromosome_gene_2619(1.04467718707),chromosome_gene_3251(-1.67271803995)
GO:0016832	aldehyde-lyase activity	molecular function	2/123	0.09271	1	chromosome_gene_0009(1.55930354555),chromosome_gene_2545(-1.16939516375)	chromosome_gene_0009(1.55930354555),chromosome_gene_2545(-1.16939516375)
GO:0008289	lipid binding	molecular function	2/123	0.10656	1	chromosome_gene_0492(-1.08307107213),chromosome_gene_1395(-1.25513339743)	chromosome_gene_0492(-1.08307107213),chromosome_gene_1395(-1.25513339743)
GO:0016740	transferase activity	molecular function	37/123	0.11175	1	chromosome_gene_0008(1.4138466655),chromosome_gene_0009(1.55930354555),chromosome_gene_0019(4.82219094116),chromosome_gene_0046(-1.24059135643),chromosome_gene_0177(1.00547513007),chromosome_gene_0356(-1.24974871508),chromosome_gene_0492(-1.08307107213),chromosome_gene_0565(-1.1230583964),chromosome_gene_1516(-1.02151022869),chromosome_gene_1647(-1.00493980143),chromosome_gene_1824(-1.31709956287…	chromosome_gene_0008(1.4138466655),chromosome_gene_0009(1.55930354555),chromosome_gene_0019(4.82219094116),chromosome_gene_0046(-1.24059135643),chromosome_gene_0177(1.00547513007),chromosome_gene_0356(-1.24974871508),chromosome_gene_0492(-1.08307107213),chromosome_gene_0565(-1.1230583964),chromosome_gene_1516(-1.02151022869),chromosome_gene_1647(-1.00493980143),chromosome_gene_1824(-1.31709956287…
GO:0016491	oxidoreductase activity	molecular function	25/123	0.11737	1	chromosome_gene_0020(5.24202774407),chromosome_gene_0339(-1.14278095559),chromosome_gene_0433(-1.25199935081),chromosome_gene_0815(-1.03010164082),chromosome_gene_1165(-1.69719588307),chromosome_gene_1356(-1.03907468935),chromosome_gene_1395(-1.25513339743),chromosome_gene_1657(-1.04332298316),chromosome_gene_1890(-1.08112926865),chromosome_gene_1900(-1.19121312245),chromosome_gene_1914(-1.300826…	chromosome_gene_0020(5.24202774407),chromosome_gene_0339(-1.14278095559),chromosome_gene_0433(-1.25199935081),chromosome_gene_0815(-1.03010164082),chromosome_gene_1165(-1.69719588307),chromosome_gene_1356(-1.03907468935),chromosome_gene_1395(-1.25513339743),chromosome_gene_1657(-1.04332298316),chromosome_gene_1890(-1.08112926865),chromosome_gene_1900(-1.19121312245),chromosome_gene_1914(-1.300826…
GO:0030976	thiamine pyrophosphate binding	molecular function	2/123	0.12091	1	chromosome_gene_1395(-1.25513339743),chromosome_gene_3016(-1.34529208795)	chromosome_gene_1395(-1.25513339743),chromosome_gene_3016(-1.34529208795)
GO:0043021	ribonucleoprotein complex binding	molecular function	2/123	0.12091	1	chromosome_gene_2123(-1.65240897443),chromosome_gene_3623(-1.6457165318)	chromosome_gene_2123(-1.65240897443),chromosome_gene_3623(-1.6457165318)
GO:0044877	protein-containing complex binding	molecular function	2/123	0.12091	1	chromosome_gene_2123(-1.65240897443),chromosome_gene_3623(-1.6457165318)	chromosome_gene_2123(-1.65240897443),chromosome_gene_3623(-1.6457165318)
GO:0000062	fatty-acyl-CoA binding	molecular function	1/123	0.12459	1	chromosome_gene_0815(-1.03010164082)	chromosome_gene_0815(-1.03010164082)
GO:0004311	farnesyltranstransferase activity	molecular function	1/123	0.12459	1	chromosome_gene_3302(-1.04372137743)	chromosome_gene_3302(-1.04372137743)
GO:0004476	mannose-6-phosphate isomerase activity	molecular function	1/123	0.12459	1	chromosome_gene_1827(-1.01766463115)	chromosome_gene_1827(-1.01766463115)
GO:0004514	nicotinate-nucleotide diphosphorylase (carboxylating) activity	molecular function	1/123	0.12459	1	chromosome_gene_3674(-1.1564450874)	chromosome_gene_3674(-1.1564450874)
GO:0004558	alpha-1,4-glucosidase activity	molecular function	1/123	0.12459	1	chromosome_gene_1901(-1.12958386045)	chromosome_gene_1901(-1.12958386045)
GO:0004777	succinate-semialdehyde dehydrogenase (NAD+) activity	molecular function	1/123	0.12459	1	chromosome_gene_0339(-1.14278095559)	chromosome_gene_0339(-1.14278095559)
GO:0004801	sedoheptulose-7-phosphate:D-glyceraldehyde-3-phosphate glyceronetransferase activity	molecular function	1/123	0.12459	1	chromosome_gene_2907(-1.23280366785)	chromosome_gene_2907(-1.23280366785)
GO:0008092	cytoskeletal protein binding	molecular function	1/123	0.12459	1	chromosome_gene_0056(-1.32208413783)	chromosome_gene_0056(-1.32208413783)
GO:0008556	potassium-transporting ATPase activity	molecular function	1/123	0.12459	1	chromosome_gene_1228(1.23301353709)	chromosome_gene_1228(1.23301353709)
GO:0015020	glucuronosyltransferase activity	molecular function	1/123	0.12459	1	chromosome_gene_3304(-1.06569418478)	chromosome_gene_3304(-1.06569418478)
GO:0015422	oligosaccharide-transporting ATPase activity	molecular function	1/123	0.12459	1	chromosome_gene_1171(-1.15232653141)	chromosome_gene_1171(-1.15232653141)
GO:0015423	maltose-transporting ATPase activity	molecular function	1/123	0.12459	1	chromosome_gene_1171(-1.15232653141)	chromosome_gene_1171(-1.15232653141)
GO:0015608	carbohydrate-importing ATPase activity	molecular function	1/123	0.12459	1	chromosome_gene_1171(-1.15232653141)	chromosome_gene_1171(-1.15232653141)
GO:0019808	polyamine binding	molecular function	1/123	0.12459	1	chromosome_gene_1860(-1.40873009541)	chromosome_gene_1860(-1.40873009541)
GO:0032450	maltose alpha-glucosidase activity	molecular function	1/123	0.12459	1	chromosome_gene_1901(-1.12958386045)	chromosome_gene_1901(-1.12958386045)
GO:0043023	ribosomal large subunit binding	molecular function	1/123	0.12459	1	chromosome_gene_3623(-1.6457165318)	chromosome_gene_3623(-1.6457165318)
GO:0047631	ADP-ribose diphosphatase activity	molecular function	1/123	0.12459	1	chromosome_gene_0909(-1.2559181961)	chromosome_gene_0909(-1.2559181961)
GO:0070402	NADPH binding	molecular function	1/123	0.12459	1	chromosome_gene_3303(-1.05491414738)	chromosome_gene_3303(-1.05491414738)
GO:0080146	L-cysteine desulfhydrase activity	molecular function	1/123	0.12459	1	chromosome_gene_1823(-1.13396917061)	chromosome_gene_1823(-1.13396917061)
GO:1901567	fatty acid derivative binding	molecular function	1/123	0.12459	1	chromosome_gene_0815(-1.03010164082)	chromosome_gene_0815(-1.03010164082)
GO:0016744	transferase activity, transferring aldehyde or ketonic groups	molecular function	2/123	0.13571	1	chromosome_gene_2907(-1.23280366785),chromosome_gene_2908(-1.13628721423)	chromosome_gene_2907(-1.23280366785),chromosome_gene_2908(-1.13628721423)
GO:0050661	NADP binding	molecular function	3/123	0.13857	1	chromosome_gene_2515(-2.01065598227),chromosome_gene_2516(-2.15181562089),chromosome_gene_3303(-1.05491414738)	chromosome_gene_2515(-2.01065598227),chromosome_gene_2516(-2.15181562089),chromosome_gene_3303(-1.05491414738)
GO:0016779	nucleotidyltransferase activity	molecular function	6/123	0.14257	1	chromosome_gene_0565(-1.1230583964),chromosome_gene_2171(-1.34320667039),chromosome_gene_2410(1.06048465539),chromosome_gene_2512(-1.66837850891),chromosome_gene_3132(-1.05044902269),chromosome_gene_3554(1.18916977379)	chromosome_gene_0565(-1.1230583964),chromosome_gene_2171(-1.34320667039),chromosome_gene_2410(1.06048465539),chromosome_gene_2512(-1.66837850891),chromosome_gene_3132(-1.05044902269),chromosome_gene_3554(1.18916977379)
GO:0016836	hydro-lyase activity	molecular function	4/123	0.14433	1	chromosome_gene_0010(1.51063738997),chromosome_gene_0416(-1.26067868898),chromosome_gene_1287(-1.34831299982),chromosome_gene_2516(-2.15181562089)	chromosome_gene_0010(1.51063738997),chromosome_gene_0416(-1.26067868898),chromosome_gene_1287(-1.34831299982),chromosome_gene_2516(-2.15181562089)
GO:0019842	vitamin binding	molecular function	6/123	0.14854	1	chromosome_gene_1011(-1.08378718311),chromosome_gene_1356(-1.03907468935),chromosome_gene_1395(-1.25513339743),chromosome_gene_1647(-1.00493980143),chromosome_gene_1823(-1.13396917061),chromosome_gene_3016(-1.34529208795)	chromosome_gene_1011(-1.08378718311),chromosome_gene_1356(-1.03907468935),chromosome_gene_1395(-1.25513339743),chromosome_gene_1647(-1.00493980143),chromosome_gene_1823(-1.13396917061),chromosome_gene_3016(-1.34529208795)
GO:0004121	cystathionine beta-lyase activity	molecular function	1/123	0.1626	1	chromosome_gene_1823(-1.13396917061)	chromosome_gene_1823(-1.13396917061)
GO:0004357	glutamate-cysteine ligase activity	molecular function	1/123	0.1626	1	chromosome_gene_1150(-1.57708965695)	chromosome_gene_1150(-1.57708965695)
GO:0004417	hydroxyethylthiazole kinase activity	molecular function	1/123	0.1626	1	chromosome_gene_2545(-1.16939516375)	chromosome_gene_2545(-1.16939516375)
GO:0005354	galactose transmembrane transporter activity	molecular function	1/123	0.1626	1	chromosome_gene_3251(-1.67271803995)	chromosome_gene_3251(-1.67271803995)
GO:0015923	mannosidase activity	molecular function	1/123	0.1626	1	chromosome_gene_2514(-2.00130148411)	chromosome_gene_2514(-2.00130148411)
GO:0016726	oxidoreductase activity, acting on CH or CH2 groups, NAD or NADP as acceptor	molecular function	1/123	0.1626	1	chromosome_gene_3870(-1.09515723304)	chromosome_gene_3870(-1.09515723304)
GO:0016748	succinyltransferase activity	molecular function	1/123	0.1626	1	chromosome_gene_1647(-1.00493980143)	chromosome_gene_1647(-1.00493980143)
GO:0016813	hydrolase activity, acting on carbon-nitrogen (but not peptide) bonds, in linear amidines	molecular function	1/123	0.1626	1	chromosome_gene_1649(-1.04742534619)	chromosome_gene_1649(-1.04742534619)
GO:0016863	intramolecular oxidoreductase activity, transposing C=C bonds	molecular function	1/123	0.1626	1	chromosome_gene_3303(-1.05491414738)	chromosome_gene_3303(-1.05491414738)
GO:0016882	cyclo-ligase activity	molecular function	1/123	0.1626	1	chromosome_gene_3234(1.63276487764)	chromosome_gene_3234(1.63276487764)
GO:0052738	oxidoreductase activity, acting on the aldehyde or oxo group of donors, with a quinone or similar co...	molecular function	1/123	0.1626	1	chromosome_gene_1395(-1.25513339743)	chromosome_gene_1395(-1.25513339743)
GO:0015149	hexose transmembrane transporter activity	molecular function	2/123	0.16638	1	chromosome_gene_2619(1.04467718707),chromosome_gene_3251(-1.67271803995)	chromosome_gene_2619(1.04467718707),chromosome_gene_3251(-1.67271803995)
GO:0015926	glucosidase activity	molecular function	2/123	0.18214	1	chromosome_gene_0020(5.24202774407),chromosome_gene_1901(-1.12958386045)	chromosome_gene_0020(5.24202774407),chromosome_gene_1901(-1.12958386045)
GO:0070566	adenylyltransferase activity	molecular function	2/123	0.19811	1	chromosome_gene_0565(-1.1230583964),chromosome_gene_3132(-1.05044902269)	chromosome_gene_0565(-1.1230583964),chromosome_gene_3132(-1.05044902269)
GO:0008808	cardiolipin synthase activity	molecular function	1/123	0.19897	1	chromosome_gene_1516(-1.02151022869)	chromosome_gene_1516(-1.02151022869)
GO:0016298	lipase activity	molecular function	1/123	0.19897	1	chromosome_gene_1953(-1.3735058815)	chromosome_gene_1953(-1.3735058815)
GO:0016778	diphosphotransferase activity	molecular function	1/123	0.19897	1	chromosome_gene_3675(-1.17598773399)	chromosome_gene_3675(-1.17598773399)
GO:0030572	phosphatidyltransferase activity	molecular function	1/123	0.19897	1	chromosome_gene_1516(-1.02151022869)	chromosome_gene_1516(-1.02151022869)
GO:0042954	lipoprotein transporter activity	molecular function	1/123	0.19897	1	chromosome_gene_1413(-1.18669321482)	chromosome_gene_1413(-1.18669321482)
GO:0016780	phosphotransferase activity, for other substituted phosphate groups	molecular function	2/123	0.21423	1	chromosome_gene_1516(-1.02151022869),chromosome_gene_3536(-1.47160834745)	chromosome_gene_1516(-1.02151022869),chromosome_gene_3536(-1.47160834745)
GO:1901681	sulfur compound binding	molecular function	3/123	0.22631	1	chromosome_gene_0815(-1.03010164082),chromosome_gene_1395(-1.25513339743),chromosome_gene_3016(-1.34529208795)	chromosome_gene_0815(-1.03010164082),chromosome_gene_1395(-1.25513339743),chromosome_gene_3016(-1.34529208795)
GO:0004022	alcohol dehydrogenase (NAD) activity	molecular function	1/123	0.23377	1	chromosome_gene_2065(-1.08432023576)	chromosome_gene_2065(-1.08432023576)
GO:0004033	aldo-keto reductase (NADP) activity	molecular function	1/123	0.23377	1	chromosome_gene_3354(-2.15366313559)	chromosome_gene_3354(-2.15366313559)
GO:0004747	ribokinase activity	molecular function	1/123	0.23377	1	chromosome_gene_0356(-1.24974871508)	chromosome_gene_0356(-1.24974871508)
GO:0005353	fructose transmembrane transporter activity	molecular function	1/123	0.23377	1	chromosome_gene_2619(1.04467718707)	chromosome_gene_2619(1.04467718707)
GO:0008106	alcohol dehydrogenase (NADP+) activity	molecular function	1/123	0.23377	1	chromosome_gene_3354(-2.15366313559)	chromosome_gene_3354(-2.15366313559)
GO:0022877	protein-N(PI)-phosphohistidine-fructose phosphotransferase system transporter activity	molecular function	1/123	0.23377	1	chromosome_gene_2619(1.04467718707)	chromosome_gene_2619(1.04467718707)
GO:0070569	uridylyltransferase activity	molecular function	1/123	0.23377	1	chromosome_gene_2171(-1.34320667039)	chromosome_gene_2171(-1.34320667039)
GO:0090599	alpha-glucosidase activity	molecular function	1/123	0.23377	1	chromosome_gene_1901(-1.12958386045)	chromosome_gene_1901(-1.12958386045)
GO:0008982	protein-N(PI)-phosphohistidine-sugar phosphotransferase activity	molecular function	3/123	0.24977	1	chromosome_gene_0019(4.82219094116),chromosome_gene_1824(-1.31709956287),chromosome_gene_2619(1.04467718707)	chromosome_gene_0019(4.82219094116),chromosome_gene_1824(-1.31709956287),chromosome_gene_2619(1.04467718707)
GO:0004602	glutathione peroxidase activity	molecular function	1/123	0.26708	1	chromosome_gene_3548(-1.21523782588)	chromosome_gene_3548(-1.21523782588)
GO:0015417	polyamine-transporting ATPase activity	molecular function	1/123	0.26708	1	chromosome_gene_1861(-1.11268781471)	chromosome_gene_1861(-1.11268781471)
GO:0016901	oxidoreductase activity, acting on the CH-OH group of donors, quinone or similar compound as accepto...	molecular function	1/123	0.26708	1	chromosome_gene_1356(-1.03907468935)	chromosome_gene_1356(-1.03907468935)
GO:0047429	nucleoside-triphosphate diphosphatase activity	molecular function	1/123	0.26708	1	chromosome_gene_0678(1.7399219375)	chromosome_gene_0678(1.7399219375)
GO:0050660	flavin adenine dinucleotide binding	molecular function	4/123	0.2712	1	chromosome_gene_0815(-1.03010164082),chromosome_gene_1395(-1.25513339743),chromosome_gene_3306(-1.03818319389),chromosome_gene_3870(-1.09515723304)	chromosome_gene_0815(-1.03010164082),chromosome_gene_1395(-1.25513339743),chromosome_gene_3306(-1.03818319389),chromosome_gene_3870(-1.09515723304)
GO:0015078	proton transmembrane transporter activity	molecular function	3/123	0.27358	1	chromosome_gene_0355(-1.15256763857),chromosome_gene_2619(1.04467718707),chromosome_gene_3251(-1.67271803995)	chromosome_gene_0355(-1.15256763857),chromosome_gene_2619(1.04467718707),chromosome_gene_3251(-1.67271803995)
GO:0016620	oxidoreductase activity, acting on the aldehyde or oxo group of donors, NAD or NADP as acceptor	molecular function	3/123	0.27358	1	chromosome_gene_0339(-1.14278095559),chromosome_gene_2066(-1.52623609036),chromosome_gene_3827(-1.17564778611)	chromosome_gene_0339(-1.14278095559),chromosome_gene_2066(-1.52623609036),chromosome_gene_3827(-1.17564778611)
GO:0015291	secondary active transmembrane transporter activity	molecular function	6/123	0.27991	1	chromosome_gene_0355(-1.15256763857),chromosome_gene_2619(1.04467718707),chromosome_gene_3251(-1.67271803995),chromosome_gene_3330(1.07012873312),chromosome_gene_3544(-1.25668207027),chromosome_gene_4000(-1.10533854798)	chromosome_gene_0355(-1.15256763857),chromosome_gene_2619(1.04467718707),chromosome_gene_3251(-1.67271803995),chromosome_gene_3330(1.07012873312),chromosome_gene_3544(-1.25668207027),chromosome_gene_4000(-1.10533854798)
[truncated: 177 more rows]

## Sheet: Table S4
Table S4 KEGG pathway enrichment analysis of significantly different genes (C. sakazakii ΔsdiA mutant (S1) were compared with WT (W1) strains).
[truncated: 39 more rows]
